# Supplementary material for: Quantification and expert evaluation of evidence for chemopredictive biomarkers to personalize cancer treatment
Source: Oncotarget. 2016 Nov 24;8(23):37923–34. doi: 10.18632/oncotarget.13544 (PMC5514962; doi:10.18632/oncotarget.13544)
Supplement: Supplementary file 2 [file oncotarget-08-37923-s002.xlsx]

## Sheet: master list
Cancer Type	Cancer stage	Gene Symbol	Gene/Protein Expression	Assay Type	Other genes studied	Drug/Combination of drugs	Therapy setting	Predictive effect of biomarker on therapeutic outcome	Source	Source ID	Journal Name	Type of study	Strength of Evidence	Year of Publication	Total # of samples in study	Outcome in Publication (results&discussion)	Context from Source (Conclusion)	Pathways involved	Patient inclusion criteria	Patient exclusion criteria	Adverse Events	Model system (Specify if human, cell line, animal model)
NSCLC	resected	ERCC1	Under expression	immunofluoroscence, AQUA	RRM1	cisplatin+etoposide/vinorelbine/vindesine/vinblastine	adjuvant	Benefit	PubMed	21224045	American Journal of Pathology	Post-hoc biomarker correlative analysis of a prospective randomized clinical trial	ID	2011	784	Low ERCC1 scores indicated significant benefit from adjuvant chemotherapy [hazard ratio (HR) = 0.73 for chemotherapy versus control, P = 0.02].Although improvement of survival was best for patients with low ERCC1 and RRM1 expression in the adjuvant chemotherapy group, this difference was not statistically significant (P _x0001_ 0.08)	We conclude that contributing center and specimen quality substantially affect the levels of both markers. Future trials should incorporate the collection and processing of tumor specimens prospectively on standardized protocols to better reveal the impact of biomarkers on clinically relevant outcomes					NCI-60 dataset and HNSCC cell lines (FaDu, SAS, OECM-1, and CAL-27)
NSCLC	advanced	ERCC1	Under expression	RT-PCR, AQUA	RRM1 (low)	Carboplatin + gemcitabine AND Docetaxel+carboplatin		Not assessable	PubMed	23690416	Journal of clinical oncology	Prospective biomarker driven randomized clinical trial	IC	2013	275	A subset analysis revealed that patients with low levels of ERCC1 and RRM1 who received the same treatment in both treatment arms had a statistically better PFS (P = .02) in the control arm (8.1 months) compared with the experimental arm (5.0 months)						A549/DDP cell
NSCLC	advanced	ERCC1	Under expression	qRT-PCR		docetaxel+cisplatin AND docetaxel+gemcitabine		Benefit	PubMed	17602080	Journal of clinical oncology	Prospective biomarker driven randomized clinical trial	IC	2007	346	Univariate logistic regression models showed that the probability of response for patients in the low genotypic group was 1.76 times (95% CI, 1.08 to 2.90 times) greater than for those in the control arm (P _x0001_ .03), and the probability of response for the high genotypic group was 1.38 times (95% CI, 0.81 to 2.38 times) greater than for the control arm (P _x0001_ .24). . In the multivariate a…	Assessment of ERCC1 mRNA expression in patient tumor tissue is feasible in the clinical setting and predicts response to docetaxel and cisplatin		Patients were eligible if they had stage IV or stage IIIB (with malignant pleural effusion) histologically confirmed NSCLC and if paraffin-embedded tumor tissue, either the tumor block or at least five sections mounted on slides, was available. Other eligibility criteria included an Eastern Cooperative Oncology Group performance status (PS) of 0 or 1; age 18 years; adequate hematologic function (…	Patients with Eastern Cooperative Oncology Group PS of 2 were also excluded, based on results of previous studies in which these patients had a high rate of serious adverse events and poor survival.
NSCLC	advanced	ERCC1	Under expression	IHC		cisplatin+paclitaxel+gemcitabine OR cisplatin+vinorelbine	triplet chemotherapy or standard therapy	Benefit	PubMed	20332140	Annals of Oncology	Post-hoc biomarker correlative analysis of a prospective randomized clinical trial	ID	2010	264	Two hundred and sixty-four (59.5%) patients had representative tissue samples for ERCC1 evaluation. Median overall survival (OS) in the ERCC1-negative and ERCC1-positive population was 11.8 and 9.8 months, respectively (P = 0.028). The median OS among patients with adenocarcinomas (n = 122) was 15.2 and 8.3 months, respectively (P = 0.007). Interaction analysis between ERCC1-negative status and a…	ERCC1-neg status predicts cisplatin sensitivity in a large population of patients with advanced NSCLC participating in a randomized chemotherapy trial with regard to both PFS and OS using the same cut-off value as Olaussen et al.		advanced, recurrent, or metastatic cancers treated by any of the aforementioned platinum drugs (excluding neoadjuvant chemotherapy); platinum drugs given through systemic chemotherapy (i.e. intravenous infusion); cancer histologically or pathologically confirmed; East Asian (China, Korea and Japan) or Caucasian (European descendents) ethnicities; and ERCC1 C118T and C8092A (rs11615 and rs3212986)…
NSCLC	advanced	ERCC1	Under expression	IHC, AQUA	RRM1(low)	gemcitabine AND gemcitabine+carboplatin		Benefit	PubMed	19884554	Jounal of clinical oncology	Post-hoc biomarker correlative analysis of a prospective randomized clinical trial	ID	2009	170	Overall median survival was 5.1 months for gemcitabine and 6.7 months for gemcitabine and carboplatin (P = .24). RRM1 (range, 5.3 to 105.6; median, 34.1) and ERCC1 (range, 5.2 to 131.3; median, 34.7) values were significantly and inversely correlated with disease response (r = -0.41; P = .001 for RRM1; r = -0.39; P = .003 for ERCC1; ie, response was better for patients with low levels of expressi…	Quantitative analysis of RRM1 and ERCC1 protein expression in routinely collected tumor specimens in community oncology practices is predictive of response to gemcitabine and gemcitabine and carboplatin therapy.		advanced, recurrent, or metastatic cancers treated by any of the aforementioned platinum drugs (excluding neoadjuvant chemotherapy); platinum drugs given through systemic chemotherapy (i.e. intravenous infusion); cancer histologically or pathologically confirmed; East Asian (China, Korea and Japan) or Caucasian (European descendents) ethnicities; and ERCC1 C118T and C8092A (rs11615 and rs3212986)…
SCLC	extensive-stage disease	ERCC1	both	IHC	TS, GARFT, FPGS	carboplatin+ pemetrexed/etoposide		Not assessable	PubMed	22186609	Annals of Oncology	Post-hoc biomarker correlative analysis of a prospective randomized clinical trial	ID	2012	679	None of the IHC biomarkers (folate pathway or ERCC1) were found to be predictive or prognostic in this setting	Potential ERCC1 and folate pathway IHC biomarkers failed to predict outcome in either study arm in ED-SCLC.
NSCLC	advanced	ERCC1	Under expression	qRT-PCR		cisplatin+gemcitabine, Gem+CDDP+vinorelbine, sequential doublets of Gem/vinorelbine followed by ifosfamide/ vinorelbine		Benefit	PubMed	12114432	Clinical Cancer Research	Post-hoc biomarker correlative analysis of a prospective randomized clinical trial	ID	2002	56	Median overall survival was significantly longer in patients with low ERCC1 expression tumors (61.6 weeks; 95% confidence interval, 42.4-80.7 weeks) compared to patients with high expression tumors (20.4 weeks, 95% confidence interval, 6.9-33.9 weeks)	The data suggest that ERCC1 expression is a predictive factor for survival after CDDP/Gem therapy in advanced NSCLC. Although there was a trend toward decreased response with high ERCC1 mRNA levels, this difference failed to reach statistical significance. This result may reflect the impact of Gem and the requirement for ERCC1 expression for CDDP/Gem synergism or may be attributable to the relati…		Eligibility criteria for GECP/ 98-02 were measurable stage IV (with brain metastases eligible if asymptomatic) or stage IIIB (malignant pleural and/or pericardial effusion and/or supraclavicular adenopathy) NSCLC and ECOG performance score 0–2
NSCLC	advanced	ERCC1	Under expression	qRT-PCR	RRM1 (low)	gemcitabine/cisplatin versus gemcitabine/cisplatin/vinorelbine versus gemcitabine/vinorelbine followed by vinorelbine/ifosfamide		Benefit	PubMed	14977831	Clinical Cancer Research	Post-hoc biomarker correlative analysis of a prospective randomized clinical trial	ID	2004	81	Median survival was significantly longer in the gemcitabine/cisplatin arm among patients with low levels of both RRM1 and ERCC1. Median survival has not been reached for these patients, whereas patients with high levels of both genes had a median survival of 6.8 months (95% CI, 2.6–11.1 months). Patients with low levels of one gene and high levels of the other had a median survival of 8.3 months.…	There was high correlation between ERCC1 and RRM1 mRNA levels and a specific effect of RRM1 expression on survival in gemcitabine/cisplatin-treated stage IV NSCLC		Eligibility criteria for the randomized study included a histologically or cytologically confirmed diagnosis of advanced NSCLC with malignant pleural effusion or metastatic disease and the absence of prior chemotherapy
NSCLC	inoperable stages IIIB and IV	ERCC1	Under expression	qRT-PCR	BRCA1(high), RRM1, XPG	cisplatin/carboplatin+gemcitabine/vinorelbine/paclitaxel		Benefit	PubMed	24443257	Tumor Biology	Post-hoc biomarker correlative analysis of a prospective randomized clinical trial	ID	2014	190	Cox regression analysis indicated that a high level of ERCC1 was associated with shorter overall survival (OS) and progression-free survival (PFS) times when compared with low expression, with adjusted hazard ratios (HRs) (95% confidence interval (CI)) of 2.25 (1.18-4.39) and 2.63 (1.33-5.25), respectively. High expression of BRCA1 was correlated with shorter OS and PFS times when compared with l…	ERCC1 and BRCA1 mRNA expressions are associated with PFS and OS in advanced NSCLC patients treated with platinum-based chemotherapy.		advanced, recurrent, or metastatic gastric or colorectal cancer; treated purely by regimens of FOLFOX (oxaliplatin plus 5-Fu/ leucovorin) or XELOX (oxaliplatin plus capecitabine, a drug which converts to 5-Fu in vivo), excluding neoadjuvant chemotherapy; cancer histologically or pathologically confirmed; East Asian (China, Korea, and Japan) or Caucasian (European descendents) ethnicities; and ERC…	Patients were excluded from the study if they had a second primary tumor, pregnancy, severe cardiopulmonary insufficiency, and severe malnutrition.
NSCLC	metastatic	ERCC1	Under expression	qRT-PCR	BRCA1(low)	docetaxel + cisplatin versus docetaxel + gemcitabine 5 and vinorelbine + cisplatin versus docetaxel gemcitabine	second line	Benefit	PubMed	22425915	Journal of Thoracic Oncology	Post-hoc biomarker correlative analysis of a prospective randomized clinical trial	ID	2012	100	Low ERCC1 mRNA levels were significantly associated with higher response rate (p = 0.011), longer median progression-free survival (PFS; p = 0.029), and median overall survival (mOS; p = 0.001) after the initiation of the second-line treatment. Similarly, low BRCA1 expression level was significantly correlated with higher response rate (p = 0.022), longer PFS (p = 0.041), and mOS (p = 0.005)	These results suggest that the ERCC1 and BRCA1 mRNA expression levels in the primary tumor at the time of diagnosis could be used for the prediction of platinum sensitivity in the treatment of NSCLC in the second-line setting					mouse embryonic fibroblasts (wild type, Ung-/-) and Pol_x0001_B-/-) + human cancer cell lines(parental MDA-MB-231, HeLaS3 and A2780)
NSCLC	stages I through III	ERCC1	Under expression	IHC		Cisplatin+etoposide/vinca alkaloid	adjuvant	Benefit	PubMed	16957145	New England Journal of Medicine	Post-hoc biomarker correlative analysis of a prospective randomized clinical trial	ID	2006	761	A benefit from cisplatin-based adjuvant chemotherapy was associated with the absence of ERCC1 (test for interaction, P=0.009). Adjuvant chemotherapy, as compared with observation, significantly prolonged survival among patients with ERCC1-negative tumors (adjusted hazard ratio for death, 0.65; 95% confidence interval [CI], 0.50 to 0.86; P=0.002) but not among patients with ERCC1-positive tumors (…	Patients with completely resected non-small-cell lung cancer and ERCC1-negative tumors appear to benefit from adjuvant cisplatin-based chemotherapy, whereas patients with ERCC1-positive tumors do no		18–75 years with histologically verified inoperable NSCLC, performance status (PS) of zero to two and normal organ function	Patients with brain metastasis were excluded.
NSCLC		ERCC1	Under expression	IHC	Rad51 (low)	cisplatin/carboplatin		Benefit	PubMed	17417781	International Journal of Cancer	Low powered retrospective non-case/control study	IIIF	2007	41	In chemosensitivity tests, sensitivities to CDDP and CBDCA were significantly lower when both 2 enzymes were positive (p = 0.012 and 0.04 in CDDP, 0.014 and 0.03 in CBDCA).	In conclusion, combined expression of Rad51 and ERCC1 expression is associated with resistance to platinum agents in the ex vivo study of clinical NSCLC, and evaluation of expression status of both DNA repair enzymes would be a predictor for clinical response to platinum-based chemotherapies.					A549,H520, H1975
NSCLC		ERCC1	Over expression	IHC	RRM1 (positive) + LRP (positive)	gemcitabine + Nedaplatin AND gemcitabine+cisplatin		No Benefit	PubMed	25227833	Asian Pacific Organization for Cancer prevention	Case-control study	IIIC	2014	68	positive expressions of ERCC1, RRM1 and LRP might increase patients’ drug resistances to gemcitabine concomitant with nedaplatin	positive expressions of ERCC1, RRM1 and LRP could reduce the short- and long-term clinical efficacies of gemcitabine concomitant with nedaplatin, which was predicated to be correlated with the increase of patients’ drug resistance, suggesting that the expressions of ERCC1, RRM1 and LRP could be considered as the drug resistance associated molecular predicators and chemotherapeutic predicators, so…
NSCLC	advanced	ERCC1	both	IHC	p53, Bcl-2, Bax (high)	gemcitabine/cisplatin, paclitaxel/carboplatin, docetaxel/cisplatin, vinorelbine/cisplatin, docetaxel/carboplatin		Not assessable	PubMed	19150580	Lung Cancer	Prospective observational study	IIIB	2009	50	In multivariate analysis, high expression of ERCC1(P=0.002) was an independent prognostic factor for poor overall survival (OS) along with poor performance status (P=0.028) and lack of diseasecontrol (P=0.001) , No sig-nificant association was found between the positivity of ERCC1 and clinicopatholgic characteristics, including response to treatment,except for histology,	High expression of ERCC1 may be a useful prognostic factor for poor outcome in advanced NSCLC patients treated with platinum and third-generation doublet chemotherapy.
NSCLC	advanced	ERCC1	Under expression	RT-PCR	RRM1(low), RRM2(low), BRCA1(high)	cisplatin/carboplatin+gemcitabine/vinorelbine/paclitaxel		Benefit	PubMed	25227663	Tumor Biology	Retrospective non-case/control study	IIIE	2014	158	At multivariate analysis, low expression of ERCC1 was shown to be an independent predictive factor for response to chemotherapy (P = 0.018), time to progression (P = 0.025), and overall survival (P = 0.038). Furthermore, concomitant low expression levels of ERCC1, RRM1, and RRM2 and the high expression level of BRCA1 were predictive of a better outcome (P = 0.014).	the efficacy of platinum-based chemotherapy can be improved when customized according to the mRNA expression of BRCA1, ERCC1, RRM1, and RRM2		Inclusion criteria included a Eastern Cooperative Oncology Group (ECOG) performance status of 0 to 2; absence of a second primary tumor; adequate bone marrow, kidney, and liver functions; and a negative pregnancy test in women of childbearing age.	Patients with previous chemotherapy or radiotherapy, symptomatic brain metastases, severe cardiopulmonary insufficiency, severe uncontrolled angina pectoris, myocardial infarction within 6 months before enrollment, active infection, or severe malnutrition (loss of >15 % of body weight) were excluded
NSCLC	advanced	ERCC1	Under expression	RT-PCR	RRM1(low)	gemcitabine+carboplatin	first line	Benefit	PubMed	22302408	Cancer chemotherpay and pharmacology	Low powered retrospective non-case/control study	IIIF	2012	49	Patients with low levels of RRM1 and ERCC1 expression in tumor tissue presented better responses to chemotherapy than those with high levels of RRM1 and ERCC1 expression (50.0 vs. 16.0%, P = 0.012; 54.2 vs. 12.0%, P = 0.003). Patients with low levels of RRM1 or ERCC1 expression in tumor tissue experienced longer median OS and extended median PFS.	ERCC1 mRNA expression in tumor tissue may be a predictive and prognostic indicator in advanced NSCLC patients receiving gemcitabine/carboplatin chemotherapy.		Patients with histologically conWrmed advanced NSCLC (stage III or IV), who were not candidates for surgery or radiotherapy with curative intent, were included in this study. Other eligibility criteria included no history of previous chemotherapy; the presence of at least one objectively measurable lesion; tumor tissue sample from bronchoWberscopy or percutaneous lung biopsy of suYcient size for …	The exclusion criteria included pregnancy or lactation; serious infection or impairment of organ function; more than two metastases in other organs
NSCLC		ERCC1	Under expression	IHC		carboplatin+gemcitabine	first line	Benefit	PubMed	19667277	Journal of clinical oncology	Retrospective non-case/control study	IIIE	2009	163	Patients treated with carboplatin and gemcitabine and having ERCC1-negative tumors had a significantly increased survival when compared to patients with ERCC1-positive tumors (median survival, 12.0 months v 8.2 months; P = .02). This difference was mainly seen in men, where those with ERCC1-negative tumors had a significantly increased survival compared to men with ERCC1-positive tumors (median s…	We confirmed previous reports that ERCC1 expression is predictive for outcome in patients treated with carboplatin and gemcitabine. Patients with ERCC1-negative tumors had an increased survival compared to patients with ERCC1-positive tumors and this difference was mainly attributable to a survival difference among men
NSCLC		ERCC1	Under expression	IHC	PARP (low)	PARP inhibitor+cisplatin		Benefit	PubMed	23275151	Carcinogenesis.	Pre-clinical (in vitro and in vivo studies)	IVC	2013		Drug combination experiments revealed that two distinct PARP inhibitors, olaparib and veliparib, not only potentiated the cell killing by cisplatin but also conferred cytotoxicity as a single agent specifically in ERCC1-low HCC827 and PC9 but not in ERCC1-high A549 and H157 lung cancer cells. Moreover, small interfering RNA knockdown of ERCC1 in A549 and H157 cells increased their sensitivities t…	There is a synergistic relationship between PARP inhibition and low ERCC1 expression in NSCLC that could be exploited for novel therapeutic approaches in lung cancer therapy based on tumor ERCC1 expression.		Patients were considered eligible if they had Stage IV or IIIB (with malignant pleural effusion) histologically confirmed NSCLC. Other eligibility criteria included: Eastern Cooperative Oncology Group performance status (ECOG PS) of 0–2; aged over 18 years; adequate hematologic function (hemoglobin >9 g/dl, neutrophil count >1500/mm3 and platelet count >100 000/mm3); adequate renal function (crea…			HCC827, H23, H157, H441, A549 and NHBE (normal human bronchial epithelial cells), PC9
Lung Cancer		ERCC1	Under expression	RT-PCR, Western Blot		cisplatin		Benefit	PubMed	20840811	Chinese Journal of Lung Cancer	Pre-clinical (in vitro and in vivo studies)	IVC	2010		In A549/DDP cell, the mRNA and protein levels of ERCC1 were decreased and the sensitivity to cisplatin was increased from 12.49 μg/mL to 9.27 μg/mL after transfection	The sensitivity to cisplatin of lung cancer cell A549/DDP could be enhanced by RNA interfering ERCC1 gene targeted code 346		stage IV or stage IIIB (with malignant pleural effusion) histologically confirmed NSCLC and if paraffin-embedded tumor tissue, age_x0001_ 18 years and above,	Patients with clinically overt brain metastases and those who had received previous chemotherapy were excluded. Patients with Eastern Cooperative Oncology Group PS of 2 were also excluded, based on results of previous studies in which these patients had a high rate of serious adverse events and poor survival.	Nausea, vomiting,fatigue, peripheral neurotoxicity, febrile neutropenia
NSCLC	stage IIB to IIIA	ERCC1	Under expression	qRT-PCR, IHC	RRM1 (high), EGFR (Exon 19 deletion)	Gemcitabine/cisplati+icotinib		Benefit	PubMed	23621919	World J Surg Oncol.	Low powered retrospective non-case/control study	IIIF	2013	11	Five patients achieved partial response according to the Response Evaluation Criteria in Solid Tumors (RECIST) criteria (ORR=45%) and sixpatients underwent resection. Common toxicities included neutropenia, alanine transaminase (ALT) elevation,fatigue, dry skin, rash, nausea, alopecia and anorexia. No serious complications were recorded perioperatively. Three patients had exon 19 deletions and th…	Two cycles of sequentially administered gemcitabine/cisplatin with icotinib as an induction treatmentis a feasible and efficacious approach for stage IIB to IIIA NSCLC adenocarcinoma, which provides evidence for thefurther investigation of these chemotherapeutic and molecularly targeted therapies			Patients were excluded if they had received prior chemotherapy, radiotherapy or targeted therapy for any type of malignancy, and patients with interstitial lung disease were also excluded.
NSCLC		ERCC1	Over expression	qRT-PCR, IHC		platinum based chemotherapy		No Benefit	PubMed	22022380	PLoS One	Meta analysis of observational studies	IIIA	2013	2726	high ERCC1 was associated with significantly worse overall survival in platinum-treated NSCLC (average unadjusted HR = 1.61, 95%CI:1.23–2.1, p = 0.014), but not in NSCLC untreated with chemotherapy (average unadjusted HR = 0.82, 95%CI:0.51–1.31)	Current evidence suggests high ERCC1 may adversely influence survival and response in platinum-treated NSCLC patients, but not in non-platinum treated, although definitive evidence of a predictive influence is lacking		cytological or histological diagnosis of NSCLC in locally advanced or metastaticstage stages IIIB and IV; no previous chemotherapy; ageX18 years and performancestatus (PS)p2
SCLC		ERCC1	Over expression		TOP2A, MDR1, MRP1, MRP2, MVP	platinum based chemotherapy		No Benefit	PubMed	21440950	Lung cancer	High qualityt review	IB	2011		So far, no prospective clinical data on the predictive value of ERCC1 is available in SCLC, and the reviewed retrospective studies do not allow drawing any conclusions on the predictive value of ERCC1 for response to platinum based chemotherapy in SCLC	The data on a possible predictive value of multidrug resistance-associated proteins, topo II and ERCC1 for response to chemotherapy in SCLC are too scarce and contradictory to allow us drawing any firm conclusions. So far these markers were not proved as clinically useful, and they cannot be used to tailor chemotherapy treatment in our routine clinical practice.		histologically confirmed NSCLC adenocar-cinoma at stage IIB or IIIA were eligible for enrollmentin this study. Other criteria included:age between >18and <75 years old, an Eastern Cooperative OncologyGroup (ECOG) performance status of 0 to 1, and ad-equate hematological, hepatic and renal function(hemoglobin >10 g/dL, neutrophil count >2.0 × 109/L,platelet count >100 × 109/L, aspartate transamina…	Patients were excluded ifthey had received prior chemotherapy, radiotherapy ortargeted therapy for any type of malignancy, and patientswith interstitial lung disease were also excluded	Common toxicities included neutropenia, alanine transaminase (ALT) elevation,fatigue, dry skin, rash, nausea, alopecia and anorexia
Colorectal cancer	stage III	ERCC1	Under expression	IHC	MMR proteins	mFOLFOX6, XELOX, CF	adjuvant	Benefit	PubMed	23481186	British Journal of cancer	Retrospective non-case/control study	IIIE	2013	255	The 5-year DFS was significantly higher in combined therapy group with negative ERCC1 tumours (72%) than in the same group patients with positive ERCC1 tumours (54%, HR: 1.98; 95% CI: 1.19–3.31; P ¼ 0.009). The OS was also higher in combined therapy group with negative ERCC1 tumours (78%) than in the same group patients with positive ERCC1 tumours (60%, HR: 2.44; 95% CI: 1.37–4.34; P ¼ 0.02). The…	Excision repair cross-complementation group 1 status is highly predictive of which patients will benefit from the addition of OX to 5-FU for stage III colon cancer		histologically or cytologically confirmed unresectable advanced NSCLC and had a measurable lesion by computed tomography (CT), age ≥18 years, life expectancy ≥3 months an Eastern Cooperative Oncology Group (ECOG) performance status (PS) ≤2, adequate bone marrow reserve, and adequate liver function and renal function.	serious infection or organic disease they had other malignant tumors except basal cell carcinoma of the skin and carcinoma of the cervix uteri in situ; they were pregnant or lactating women they had central nervous system (CNS) metastasis; they had any other reasons that could influence the trial.
Colon Cancer		ERCC1	Under expression	Western Blot	KRAS(low)	oxaliplatin-containing chemotherap		Benefit	PubMed	23209813	PLoS One	Pre-clinical (in vitro and in vivo studies)	IVC	2012		Knocking-down KRAS in KRAS-mutant CRC Cells Increases Oxaliplatin Resistance and Causes ERCC1 Overexpression, Overexpressing KRAS in KRAS Wild-type CRC Cells Leads to Oxaliplatin Sensitivity and ERCC1 Downregulation, KRAS mutation in CRC cells caused ERCC1 downregulation.	KRAS mutation is a predictor of oxaliplatin sensitivity in colon cancer cells by the mechanism of ERCC1 downregulation.		histologically confirmed stage III colon cancer patients with available tumour specimens who received curative surgical resection followed by adjuvant mFOLFOX6/XELOX/Mayo clinic chemotherapy from January 2000 to December 2008.	Exclusion criteria were age less than 18 years and older than 85 years, rectal cancer, and abdominopelvic radiotherapy,severe complication, changing regimen, multi primary cancer, family history (first-degree and second-degree relatives had any kind of cancer), familial adenomatous polyposis.
colorectal cancer	metastatic	ERCC1	Over expression	RT-PCR, IHC	DPD (high), TOP1	Oxaliplatin-containing chemotherapy/ IRIS (irinotecan and S-1)/FOLFIRI(irinotecan, folinic acid, and 5-FU)	first line	No benefit	PubMed	23169295	British Journal Cancer	Low powered retrospective non-case/control study	IIIF	2012	45	Sensitivity to oxaliplatin in 60 cell lines was significantly correlated with that of 5-FU. Resistant cells to oxaliplatin showed significantly highe rERCC1 and DPD expression than sensitive cells. In validation study, ERCC1and DPD but notTOP1expressions in cancer cells were significantly higher in FOLFOX (oxaliplatin, folinic acid, and 5-FU)-treated patients (N=24) than nontreatedpatients (N=21)…	The ERCC1 and DPD expression levels at both mRNA and protein levels were significantly higher in patients with oxaliplatin as a first-line chemotherapy than those without oxaliplatin. The IRIS ( (irinotecan and S-1)regimens with the DPD inhibitory fluoropyrimidine may show superior activity against DPD-high tumours (e.g., tumours treated with oxaliplatin) compared with FOLFIRI ((irinotecan, folin…
esophageal squamous cell carcinoma	advanced, recurrent, metastatic	ERCC1	under expression	IHC		paclitaxel+cisplatin	first-line	Benefit	PubMed	23263828	Medical Oncology	Low powered IIC study	IID	2013	46	Patients with ERCC1 negative had a higher treatment response (12/13, 92.3 %) than the ERCC1 positive group (12/24, 50 %) (P = 0.013)	This study demonstrated that the biweekly combination of paclitaxel 150 mg/m2 with cisplatin 50 mg/m2 was well tolerated and the response rate of 56.5 % was encouraging. Furthermore, ERCC1 protein expression is a promising predictive marker for response in patients with metastatic ESCC receiving cisplatin–paclitaxel regimen and is worthy to be considered for future prospective trial.				leucopenia, hepatic toxicity
esophageal squamous cell carcinoma (ESCC)		ERCC1	Under expression	RT-PCR		cisplatin (CDDP)-based chemoradiotherapy (CRT)	neoadjuvant	Benefit	PubMed	21475919	Molecular medicine reports	Pre-clinical (in vitro and in vivo studies)	IVC	2009	16	The ercc1 level in post treatment tissues was downregulated in 11 (85%) of the 13 eScc patients treated with cddP-based crT compared with the levels found in their pre-treatment tissues. Patients with partial response (Pr) to CDDP-based CRT had significantly lower ERCC1 mRNA evels compared with those who did not respond to treatment (NC) (p=0.0107). Cell lines KYSE70 and KYSE150, with lower ercc1…	A decreased ercc1 level was associated with sensitivity to platinum drugs in esophageal cancer. Low ercc1 expression was associated with cddP and oXa sensitivity in eScc cell lines. Pre-treatment tumoral ercc1 appears to be a promising biomarker for predicting pre-operative clinical response in eScc patients treated with cddP-based crT
head and neck squamous cell carcinoma (HNSCC)	locally advanced	ERCC1	Over expression	RT-PCR, Western Blot, IHC	Snail (upregulation)	cisplatin		No Benefit	PubMed	20823140	Clinical Cancer Research	Retrospective non-case/control study	IIIE	2010	72	The results showed that overexpression of Snail in FaDu and CAL-27 upregulated the expression of ERCC1 and knockdown of Snail in OECM-1 downregulated ERCC1. We found that OECM-1, which has the highest levels of both Snail and ERCC1, was the most resistant to cisplatin. Snail directly regulates ERCC1 and the four E-boxes in the regulatory region of ERCC1 contribute to this activation.	Activation of the Snail/ERCC1 axis promotes chemoresistance, and combination of Snail and ERCC1 expression improves the predictive power of chemoresistance and prognosis in HNSCC patients. Coexpression of both proteins is associated with cisplatin resistance and poor survival of HNSCC patients who are undergoing cisplatin-based chemotherapy.
head and neck squamous cell carcinoma (HNSCC)	locally advanced	ERCC1	both	IHC	TUBB3, p53	Cisplatin+docetaxel+5-FU OR Cisplatin+5-FU		Not assessable	PubMed	19468031	Annals of Oncology	Retrospective non-case/control study	IIIE	2009	85	ERCC1 showed no influence on chemotherapy response, PFS, OS, and CSS.	Clinical impact of ERCC1 is not evident in this setting		age ≥20 years at the time of enrollment; Eastern Cooperative Oncology Group (ECOG) performance status (PS) of 0 or 1; histopathologically confirmed diagnosis of colorectal cancer; chemotherapy-naïve advanced and/or recurrent disease that was not curatively resectable; at least 6-months interval between the completion of adjuvant chemotherapy containing 5-FU and the day of diagnosing recurrence; m…
squamous cell carcinoma of the head and neck (SCCHN)	locally advanced	ERCC1	Under expression	IHC		cisplatin+/- 5 fluorouracil, taxane		Benefit	PubMed	18594541	British Journal of cancer	Low powered retrospective non-case/control study	IIIF	2008	45	Univariate analyses showed that patients with low expression of ERCC1 had a significantly higher 3-year PFS (83.3 vs 49.4%, P=0.036) and OS (91.7 vs 45.5%, P=0.013) rates. Multivariate analysis showed that low expression of ERCC1 was an independent predictor for prolonged survival (HR, 0.120; 95% CI, 0.016-0.934, P=0.043)	ERCC1 expression levels negatively contribute to the clinical outcomes including PFS and OS in patients treated with cisplatin-based CCRT for locally advanced SCCHN. This suggests that ERCC1 expression might be a useful predictive marker
NSCLC	stage I to III	ERCC1	Under expression	IHC	XPF, BRCA1, ERCC1, MSH2, p53, PARP1, ATM (low)	cisplatin+etoposide/vindesin/vinblastin/vinorelbine		Benefit	PubMed	22269178	Annals of Oncology	Post-hoc biomarker correlative analysis of a prospective randomized clinical trial	ID	2012	784	low expression for ERCC1 or ATM showed a predictive effect of cisplatin-based adjuvant chemotherapy on DFS in SCC patients. The multivariate hazard ratio of interaction between treatment and marker for recurrence or death showed a decreased effect of chemotherapy in patients with higher levels of expression than in patients with lower expression levels for both ERCC1 and ATM in the SCC group: 2.0…			histologic confirmation of prostaticadenocarcinoma; (b) mCRPC with radiographic evidence of disease with progressiondefined as an increase in radiographic lesions and/or prostate-specific antigen (PSA) levelincreasing on successive measurements; (c) received prior docetaxel-based chemotherapyregimen but may have had no more than one previous cytotoxic chemotherapy regimen; (d)Eastern Cancer Oncol…	prior platinum therapy, additional malignancy, or significant radiotherapy (>30% of thebone marrow exposed to radiation or any previous treatment with bone-seekingradioisotope)	Hematologic toxicities, leukopenia, anemia, lymphopenia, elevated ALP level, and neutropenia, thrombocytopenia, Death because of septic shock in one patient
nasopharyngeal cancer	locally advanced	ERCC1	Over expression	IHC	TS	cisplatin+5-FU		No Benefit	PubMed	20153243	Oral oncology	Low powered retrospective non-case/control study	IIIF	2010	41	In univariate analysis, the 5-year OS (73% versus 39%, p = 0.005) was significantly inferior in patients with high expression of ERCC1	High expression of ERCC1 was significantly associated with the poor outcome of patients with locally advanced NPC treated by CRT
Pancreatic Cancer	locally advanced, metastatic	ERCC1	Under expression	IHC		fluoropyrimidines + platinum salts	second line	Benefit	PubMed	21036754	Anticancer research	Retrospective non-case/control study	IIIE	2010	108	Median survival was significantly higher in group A (platinum salts and fluoropyrimidine treatment ) with low ERCC1 levels [11.9 versus 9.9 months; p ≤ 0.05] (median follow-up 24 months). Moreover in the same group, a trend towards longer time to progression was observed. No differences in Overall Survival were observed when ERCC1 was studied (low versus high) in patients not treated with platinu…	ERCC1 may predict survival in pancreatic cancer patients treated by platinum and fluoropyrimidine as second- line chemotherapy		Patients with stage III-IV, Inclusion criteria were patients with advanced NSCLC who received platinum-based chemotherapy, an evaluated polymorphism of ERCC/MDR1 and overall response rate.	excluded duplicate publications, letters and review articles.
Pancreatic Cancer	metastatic	ERCC1	Over expression	IHC		GEMOX + erlotinib	front line, off protocol GEMOX	Benefit	PubMed	25145842	European journal of clinical investigation	Retrospective non-case/control study	IIIE	2014	51	The 27 patients, who benefited from this regimen, had a median PFS of 6·7, a median OS of 11·2 months and an overexpression of ERCC1 (histoscore 10, P ≤ 0·05) compared to nonresponders (histoscore 7·2)	Patients, who had a higher ERCC1 staining pattern, benefited most from GEMOX plus erlotinib therapy		Irinotecan-naive metastatic colorectal cancer patients, with EasternCooperative Oncology Group performance status (ECOG PS) 0–1,adequate organ function, and resectable liver metastases wereenroled in the study. Blocks from resected tumour specimens ofliver metastatic lesions were available from 24 patients whopreoperatively received the FOLFOX regimen, and 21 with no prioroxaliplatin-containing c…	Prior chemotherapy for advanced disease was an exclu-sion criterion, adjuvant treatment was acceptable ifdiscontinued ≥6 months before diagnosis of metastatic disease		Cell line (oxaliplatin ,NSC266046), (5-FU,NSC1989)
adrenocortical carcinoma (ACC)		ERCC1	Over expression	IHC		etoposide+doxorubicin+cisplatin, carboplatin+etoposide, cisplatin+etoposide, cyclophosphamide/ ifosfamide/ suramin/ doxorubicin/ mitomycin/ taxotere/ mitotane		No Benefit	PubMed	19240185	Endocrine related cancer	Low powered retrospective non-case/control study	IIIF	2009	45	High ERCC1 expression was significantly associated with poor SAP therapy with a hazard ratio (HR) of 2.95 (95% CI 1.41–6.17; median Survival After Platinum (SAP): 8 months in patients with high versus 24 months in patients with low ERCC1 expression.	Our findings suggest that ERCC1 expression is the first factor for predicting survival in ACC patients treated with platinum-based chemotherapy
Bladder cancer	locally advanced	ERCC1	both	qRT-PCR	MDR1 (high)	cisplatin + methotrexate (CM), methotrexate+vinblastine+epirubicin+cisplatin (M-VEC)	adjuvant	Not assessable	PubMed	20689757	Neoplasia	Post-hoc biomarker correlative analysis of a prospective randomized clinical trial	ID	2010	108	Kaplan-Meier plot analysis for overall survival revealed an early separation of the groups with high and low MDR1 expression in patients treated with M-VEC compared with CM treatment (Figures 1 and 2). In contrast, no such difference was observed when separating for ERCC1 expression (Figures 4 and 5)	High MDR1 and ERCC1 gene expressions are associated with inferior outcome after cisplatin-based adjuvant chemotherapy for locally advanced bladder cancer. Prospective studies are warranted to define a role for MDR1 and ERCC1 analysis in individualizing multimodality
Breast Cancer	locally advanced	ERCC1	both	IHC	tau	paclitaxel+cisplatin	first line	Not assessable	PubMed	20085902	Japanese Journal of Clinical Oncology	Post-hoc biomarker correlative analysis of a non-randomized clinical trial	IIC	2010	54	Excision repair cross-complementing 1 was not associated with treatment response or overall survival.	ERCC1 is a poor predictor of response to combination therapy of paclitaxel and cisplatin
malignant pleural mesothelioma (MPM)		ERCC1	both	RT-PCR, IHC	TS (low)	pemetrexed+cisplatin/carboplatin		Not assessable	PubMed	20177021	Journal of Clinical Oncology	Retrospective non-case/control study	IIIE	2010	60	A significant correlation between low TS protein expression and longer time to progression (TTP; 17.9 v 7.9 months; hazard ratio [HR], 2.05, 95% CI, 1.19 to 3.77; P = .02) or overall survival (OS; 30 v 16.7 months; HR, 2.38; 95% CI, 1.15 to 4.91; P = .019) was found when patients were divided according to median H-score. Conversely, TS mRNA levels were not significantly correlated with outcome. I…	In patients with MPM treated with P-based chemotherapy, low TS protein levels are predictive of improved TTP and OS. The role of TS assessment is worth of prospective validation in future studies on MPM. No correlation betweenERCC1levels and response to cisplatinor carboplatin were found. In our study, ERCC1 was a prognosticfactor: high levels were associated with longer survival, regardless ofth…
ovarian cancer	advanced	ERCC1	both	IHC		cisplatin + paclitaxel, carboplatin + paclitaxel		Not assessable	PubMed	22261301	Gynecologic Oncology	Post-hoc biomarker correlative analysis of a prospective randomized clinical trial	ID	2012	408	The analyses was also conducted for each protocol separately, and there was no indication that IHC detection of ERCC1 was predictive of PFS, either in GOG-172 (cisplatin-based chemotherapy) or GOG 182 (carboplatin-based chemotherapy) (Figure 2B–2C and Table 3).	ERCC1 expression was not associated with clinical characteristics or platinum-responsiveness. ERCC1 expression, measured by IHC in pre-treatment tumor specimens, using a highly specific antibody, has limited clinical value in patients with advanced EOC treated with platinum and taxane based chemotherapy
ovarian cancer	stage I to IV	ERCC1	Under expression	IHC		carboplatin+paclitaxel	first line	Benefit	PubMed	19574766	International journal of gynaecological cancer	Retrospective non-case/control study	IIIE	2009	101	Platinum resistance was found in 75% of the tumors with positive ERCC1 protein expression compared with 27% among the patients with negative tumor staining for ERCC1 (P = 0.0013).	positive association between positive ERCC1 protein expression and clinical resistance to platinum-based chemotherapy.		One excluded becuase of insufficient quality of samples for immunohistochemistry.
ovarian cancer		ERCC1	both			cisplatin based chemotherapy		Not assessable	PubMed	17936339	Gynecologic Oncology	Expert opinion	IVE	2008		ERCC1-immunoexpression in chemoresistant tumors was not significantly different compared to the chemosensitive tumors (P= 0.210). ERCC1- expression was not associated with chemoresistance (P= 0.380) as well as lack of ERCC1-expression was not associated with chemosensitivity	In conclusion, ERCC1-protein expression is rare in ovarian cancer and appears not to be a useful tool for the selection of tailored chemotherapy in these patients
ovarian, testicular, cervical, head and neck, and lung cancers		ERCC1	Under expression		XPF (low)	cispatin		Benefit	PubMed	21357694	The journal of biological chemistry	Pre-clinical (in vitro and in vivo studies)	IVC	2011		ERCC1-XPF deficiency sensitized cells to oxaliplatin treatment, but BER deficiency had no influence on oxaliplatin cytotoxicity in both NER-proficient and NER-deficient backgrounds.	Down-regulating ERCC1-XPF in BER-deficient cells restored cisplatin sensitivity. Based on our results, we propose a novel model in which BER plays a positive role in maintaining cisplatin cytotoxicity by competing with the productive cisplatin ICL DNA repair pathways.				Human CRC cell lines COLO320DM
pulmonary adenocarcinoma		ERCC1	Under expression	IHC	TS(low)	pemetrexed+cisplatin	first line	Benefit	PubMed	23523421	Lung cancer	Low powered retrospective non-case/control study	IIIF	2013	41	. Low ERCC1 expression was significantly associated with a higher RR compared with high ERCC1 expression (52.3% versus 30.8%, p = 0.015). Both low TS and ERCC1 expressions were significantly associated with better Response Rate (p = 0.037 and p = 0.015, respectively) and longer Progression Free Survival (p < 0.001 and p = 0.004, respectively). Combining the two markers, the low TS/low ERCC1 group…	Protein expressions of TS and ERCC1 were associated with clinical outcomes in patients with pulmonary adenocarcinoma who were treated with pemetrexed/cisplatin as first-line chemotherapy. TS and ERCC1 protein expressions can be potential predictive markers in this setting
testicular cancer		ERCC1	Under expression		XPF (low expression)	cisplatin		Benefit	PubMed	20846399	Molecular cancer	Pre-clinical (in vitro and in vivo studies)	IVC	2010		Overexpression of ERCC1-XPF resulted in repair of cisplatin induced interstrand crosslinks (ICLs) and decreased cisplatin sensitivity suggesting that persisting ICLs in testis tumor cells trigger double strand breaks formation that in turn activates the apoptotic pathway. Our study suggests that targeting ERCC1-XPF might be a strategy for improving the therapeutic efficacy of cisplatin for other …	Our data indicate for the first time that the exceptional sensitivity of TTC and, therefore, very likely the curability of TGCT rests on their limited ICL repair due to low level of expression of ERCC1-XPF
ovarian cancer		ERCC1	Under expression	Northern Blot		cisplatin, oxaliplatin		Benefit	PubMed	11008124	Biochemical Pharmacology	Pre-clinical (in vitro and in vivo studies)	IVC	2000		The basal level of ERCC1 was correlated to the 24-h residual amount of CDDP–DNA adducts: the lower the initial level of ERCC1, the higher the residual amount of Pt–DNA adducts (r2 =0.5; P=0.06). Moreover, ERCC1 basal level was related to CDDP IC50: the higher ERCC1 level, the higher the CDDP IC50. Conversely to CDDP, ERCC1 basal level was not correlated to residual level of l-OHP–DNA adducts (r2 …	Northern blot analysis revealed that increased expression of ERCC1 was also associated with cisplatin resistance in this panel.					A2780, C200
NSCLC	advanced	ERCC1	Under expression	PCR	RRM1, EGFR	cisplatin+gemcitabine OR gemcitabine alone		Benefit	PubMed	16980606	Annals of Oncology	Post-hoc biomarker correlative analysis of a non-randomized clinical trial	IIC	2006	70	patients with low RRM1 had a significantly longer Median Survival Time (13.9 versus 10.9, log-rank 4.26, P = 0.039). Moreover, it was found that in patients with low expression level of both ERCC1 and RRM1 in comparison to those patients with a high level of one or both genes, survival increased significantly (14.9 versus 10.0, log-rank 4.47, P = 0.0345). Again, the effect was more profound when …	high levels of ERCC1 and/or RRM1 have an adverse effect on survival following the administration of the combination of cisplatin/gemcitabine, either in snap frozen or paraffin embedded tumoral tissues, as well as the presence of a good correlation between the expression level of the two genes
NSCLC		ERCC1	Under expression			platinum based therapies		Benefit	PubMed	17534174	Current opinion in pulmonary medicine	Expert opinion	IVE	2007		Using immunohistochemistry in resected tumors, the International Adjuvant Lung Cancer Trial showed that high ERCC1 protein expression was associated with improved survival in patients who did not receive chemotherapy. In contrast, the benefit of adjuvant cisplatin-based chemotherapy was more profound in patients with low ERCC1 expression. Other investigators studying mRNA expression in tumor biop…	High ERCC1 expression is predictive of resistance to platinum-based therapy. Thus, there is solid evidence to support ERCC1 as a useful marker of clinical resistance to platinum-based chemotherapy in the adjuvant setting of nonsmall-cell lung cancer. Meanwhile, optimization of methodology and standardization of technical procedures seem necessary before larger prospective studies can address the …
NSCLC	advanced	ERCC1	both	RT-PCR		carboplatin, cisplatin, docetaxel, mitomycin, ifosfamide, vinblastine		Not assessable	PubMed	17909351	Journal of Thoracic Oncology	Post-hoc biomarker correlative analysis of a prospective randomized clinical trial	ID	2007	66	Overall, 33% demonstrated an objective response, 29% stable disease, and 38% progressive disease/cancer death. No significant relationship existed between ERCC1 mRNA expression and response to chemotherapy (p _x0001_ 0.794). Objective response rates were 36%, stable disease 27%, and progressive disease 36% for high ERCC1 mRNA expression and 28%, 32%, and 40%, respectively, for low ERCC1 expressio…	In contrast to recent publications, ERCC1 mRNA expression in our study did not favor a prognostically better outcome after platinum-based chemotherapy in advanced NSCLC. We explore potential reasons for this, including the need for cautious interpretation of mRNA expression data from archival materials and highlight the need for additional translational research linking gene expression with a pro…
NSCLC	locally advanced, metastatc	ERCC1	Under expression	PCR	RRM1	cisplatin/carboplatin+gemcitabine/vinolrebine/paclitaxel		Benefit	PubMed	25501233	Genetics and molecular research	Post-hoc biomarker correlative analysis of a non-randomized clinical trial	IIC	2014	297	Patients with low ERCC1 expression had a significantly higher rate of complete response to chemotherapy, with an OR (95%CI) of 1.56 (1.03-2.47)	Patients with low ERCC1 expression had a significantly higher rate of complete response to chemotherapy, with an OR (95%CI) of 1.56 (1.03-2.47). Moreover, individuals with low levels of ERCC1 had longer overall survival than patients with high expression, with an adjusted hazard ratio (95%CI) of 0.57 (0.35-0.93). In summary, low ERCC1 mRNA expression was associated with better response to chemoth…		The inclusion criteria for this study specified that patients had to have been treated with at least 2 cycles of first-line platinum-based chemotherapy, had histologically confirmed inoperable stage IIIB or IV NSCLC, had a WHO performance status of 0 to 2, and had measurable tumor response	Patients were excluded from the study if they had a second primary tumor, were pregnant, had severe cardiopulmonary insufficiency, or were severely malnourished.
NSCLC	advanced	ERCC1	Under expression		RRM1, TUBB3	cisplatin-gemcitabine	first-line	Benefit	PubMed	25674147	Pakistan Journal of Medical Sciences	Post-hoc biomarker correlative analysis of a non-randomized clinical trial	IIC	2014	305	By chi-square test, we found that patients with low ERCC1 expression showed a significantly higher rate of good tumor response, and the adjusted OR (95% CI) was 2.16(1.32-3.45) (Table-II). However, we did not find significant association between RRM1 and TUBB3 mRNA expression and tumor response in NSCLC patients. Our study showed that low ERCC1 expression level were correlated with longer overall…	This study showed that ERCC1 mRNA expression can not affect the response to chemotherapy and clinical outcome of advanced non-small cell lung cancer (NSCLC) patients.		1) patients were pathologically or radiologically confirmed to be stage IIIB or IV inoperable NSCLC; 2) patients were aged at the range of 18 and 75 years old; 3) the Eastern Cooperative Oncology Group (ECOG) of patients were at the range of 0~2.	Patients were excluded when they had severe complications, such as cardiovascular and pulmonary diseases, bone marrow suppression, liver and renal dysfunctions, organ failure and brain metastasis as well as previous chemotherapy history
nasopharyngeal carcinoma	locally advanced	ERCC1	Under expression	IHC		cisplatin-based therapy		Benefit	PubMed	25989663	Journal of Clinical Otorhinolaryngology, head, and neck surgery	Case-control study	IIIC	2015	107	High expression of ERCC1 was observed in 52 cases with NPC, and 18 cases normal nasopharyngeal tissues, there was no statistically significant differences between them. The expression of ERCC1 protein was significant correlated with patient total TNM stage, but not significantly correlated with age, gender, histological type, T stage and N stage. The recent treatment efficiency in Low ER-CCl expr…	ERCC1 expression maybe regarded as indicator platinum based chemotherapy sensitivity prediction in nasopharyngeal carcinoma, and also helpful for formulating individualized treatment. The immunohistochemical detection is also simple and effective detection method for ERCC1 expression
NSCLC	resected	ERCC1	both	IHC		cisplatin+gemcitabine/ vinorelbine/paclitaxel		Not assessable	PubMed	25217323	Tumor Biology	Retrospective non-case/control study	IIIE	2014	112	ERCC1 expression was significantly correlated with the sensitivity of cisplatin in vitro (p < 0.01, r = 0.37). ERCC1 was not associated with OS (p = 0.17) or DFS (p = 0.13) in patients with resected NSCLC. ERCC1 is not a sensible marker for the choice of treatment in clinical patients with resected NSCLC
urothelial carcinoma	advanced, recurrent	ERCC1	both	IHC		cisplatin based therapy (MVAC or GC)		Not assessable	PubMed	21091775	APMIS	Retrospective non-case/control study	IIIE	2010	89	No signiﬁcant diﬀerence was observed in response according to ERCC1 expression(62.5% in ERCC1-negative patients vs 69.4% inERCC1-positive patients) (Table 2). PFS wassigniﬁcantly longer for the ERCC1-negativegroup than for the ERCC1-positive group(10.6 months vs 8.4 months, p = 0.03). MedianOS was not signiﬁcantly diﬀerent betweenERCC1-negative and ERCC1-positive patients(p = 0.73) (Fig. 2)				Patients who had received prior chemotherapy foradvanced disease were also excluded.
Esophageal Cancer	metastatic	ERCC1	Under expression	IHC	TS, TP	capecitabine+cisplatin	first line	Benefit	PubMed	20700125	British Journal of Cancer	Retrospective non-case/control study	IIIE	2010	72	High TS and TP expression with low ERCC1 expression (0 –2 vs 3) showed a significantly better response compared with other levels of expression (high TS and TP and low ERCC1 vs other levels of expression, RR 63.2 vs 36.8%, P= 0.016). Strong ERCC1 expression and a low TS score were identified as unfavourable independent risk factors for PFS (HR 10.71, 95% confidence interval (CI) 2.1-54.7, P=0.004…	These data indicate that expression of TS, TP, and ERCC1 may be predictive markers for response and survival in patients with metastatic oesophageal squamous cell cancer receiving XP chemotherapy
esophageal adenocarcinoma		ERCC1	both	IHC	TS, MDR-1, P-gp	5-FU+Cisplatin+Leucovorin, paclitaxel	neoadjuvant	Not assessable	PubMed	20589706	Journal of Surgical Oncology	Low powered retrospective non-case/control study	IIIF	2010	40	For ERCC-1 and P-gp, no association between pretherapeutic protein expression and response was found. There was no correlation between mRNA levels and protein expression for all investigated markers. Survival analysis revealed a trend towards increased survival for low-ERCC-1 expression (P = 0.079).
NSCLC	advanced	ERCC1	Under expression	IHC, RT-PCR		platinum-based regimens		Benefit	PubMed	20541281	Lung Cancer	Meta analysis of observational studies	IIIA	2010	836	Among 836 tumors, ERCC1 expression was high/positive in 416 (49.8%) and low/negative in 420 (50.2%). Response to platinum-based chemotherapy was significantly higher in patients with ERCC1 low/negative expression (OR=0.48; 95% CI, 0.35-0.64; P<0.00001). Median survival time was significantly prolonged when ERCC1 low/negative expression was compared with ERCC1 high/positive expression (MR: 0.77; 9…	Low/negative expression of ERCC1 was associated with higher objective response and median survival in advanced NSCLC patients treated with platinum-based chemotherapy. ERCC1 may be a suitable marker of prognosis and sensitivity to platinum-based chemotherapy in patients with advanced NSCLC.
NSCLC		ERCC1	Under expression			cisplatin based chemotherapy		Benefit	PubMed	19578506	Biomarker Insights	Low quality review	IVD	2008		In a prospective cohort studying mRNA expression in tumor biopsies from patients receiving customized therapy with cisplatin and gemcitabine depending on the molecular profile of the tumour, results showed that patients with low ERCC1 mRNA expression had a longer median survival compared to those with high expression. These data suggest the potent use of ERCC1 as a molecular predictor of clinical…	The DNA repair protein ERCC1, which is both a prognostic marker for survival and a predictor for response to platinum compounds, is currently an attractive molecular marker undergoing clinical testing in order to allow a more selective therapeutic strategy. Nevertheless, important issues regarding standardization and op
NSCLC	locally advanced, metastatic	ERCC1	Under expression	IHC	RRM1	cisplatin+gemcitabine OR cisplatin+vinolrebine OR cisplatin+docetaxel		Benefit	PubMed	19488864	Medical Oncology	Retrospective non-case/control study	IIIE	2010	124	Fifty-four percent patients whose tumors did not express ERCC1 had partial response (PR) compared to 33% whose tumors expressed the protein (P = 0.022). Similarly, 54% patients whose tumor did not express RRM1 had PR compared to 36% whose tumors expression the protein (P = 0.042). Further, patients whose tumors lacked of ERCC1 but not RRM1 expression had a longer median survival time than those t…	In conclusion, tumor ERCC1 expression is associated with tumor response and patients' survival in Chinese advanced NSCLC patients treated with platinum-based regimen and may serve as a biomarker in predicting tumor response and clinical outcome in the patient population.		The criteria for inclusion include: patients must have received at least two cycles of first line platinum-based chemotherapy must have measurable tumor response; and must have available paraffin-embedded tissue samples. The patients’ clinical and pathological information including age, gender, histopathology, stage, date of initial diagnosis, date of progression, and date of death/last follow-up…
epithelial ovarian cancer	advanced	ERCC1	Under expression	IHC		carboplatin, cyclophosphamide	postoperative	Benefit	PubMed	17961161	International journal of gynaecological cancer	Post-hoc biomarker correlative analysis of a prospective randomized clinical trial	ID	2008	222	Formalin-fixed, paraffin-embedded tissue sections from 159 patients with advanced EOC were used for immunohistochemistry. Ercc1 codon 118 SNP genotyping was performed by real-time polymerase chain reaction. ERCC1 protein overexpression was found in 37.7% of the tumors. The CA-125 response rate was 94.5% (52/55) in patients with ERCC1-negative tumors compared to 80% (36/45) in patients with ERCC1-…	Patients with ERCC1-negative tumors appear to have significantly better response to platinum-based chemotherapy compared to patients with ERCC1-positive tumors, but the differences in response rates did not translate into differences in survival. In addition, the TT genotype seems to be favorable toward better response to platinum-based chemotherapy. In conclusion, the combination of protein expr…
epithelial ovarian cancer	stage III or IV	ERCC1	Under expression	IHC	XPD	cisplatin/carboplation, paclitaxel/cyclophosphamide		Benefit	PubMed	18081788	International journal of gynaecological cancer	Retrospective non-case/control study	IIIE	2008	91	At the analysis, patients who achieved a sensitivity to chemotherapy (36 cases) had a mean of 1.85 of ERCC1 protein expression and 1.92 of XPD protein expression whereas those patients with drug resistance (27 cases) demonstrated a mean of 2.72 of ERCC1 protein expression (P , 0.001) and 2.60 of XPD protein expression (P , 0.001). The result suggested that platinum induces an increase of ERCC1 an…	In resistance group of serous ovarian cancer, ERCC1 and XPD protein expression levels were significantly higher than those of sensitivity group, and after receiving neoadjuvant chemotherapy, they showed 23% and 32% higher than before. Meanwhile, their levels of clear cell cancer group were significantly higher than serous ovarian cancer group's. Upregulation of ERCC1 and XPD protein expression wa…
NSCLC		ERCC1	Under expression			cisplatin/carboplation, paclitaxel	neoadjuvant, cytoreductive therapy	Benefit	PubMed	18395930	Lung Cancer	Retrospective non-case/control study	IIIE	2008	90	The expression of ERCC1 did not affect the survival of the patients if they did not receive chemotherapy. In conclusion, we found that the loss of ERCC1 and class III beta-tubulin protein expression were predictors of better survival in patients who received a platinum-based plus taxane chemotherapy.	In this study, we showed that ERCC1 and class III -tubulin could be biomarkers which may help identify the subgroup of patients most likely to benefit from the specific chemotherapy.
lung cancer		ERCC1	both	RT-PCR	RRM1. ERCC2	cisplatin, carboplatin, gemcitabine		Not assessable	PubMed	18494946	Respirology	Pre-clinical (in vitro and in vivo studies)	IVC	2008	20 cell lines	No significant associations were observed between the IC50 values of cisplatin, carboplatin and gemcitabine and mRNA expression for ERCC1 (Fig. 4a), ERCC2 (Fig. 4b) or RRM1 (Fig. 4c) among the 15 NSCLC cell lines. Similar results were obtained for all 20 lung cancer cell lines, including the five SCLC cell lines (data not shown)
NSCLC		ERCC1	Under expression			platinum-based therapy		Benefit	PubMed	18804893	Lung Cancer.	Expert opinion	IVE	2009		Eight preclinical articles, 25 clinical articles and 1 clinical abstract were identified. Laboratory methods were mainly RT-PCR (reverse transcriptase polymerase chain reaction) or immunohistochemistry (IHC) for expression of ERCC1. Preclinical studies pointed towards similar mechanisms of chemotherapy-resistance among platinum compounds. A statistically significant benefit in outcome was found a…	The literature on advanced NSCLC patients treated with carboplatin or cisplatin are dominated by small and heterogeneous patient populations and yielded different results. No firm conclusions can be drawn on carboplatin based on the current literature. Research on the development of a reliable methodology is warranted followed by validation in large, prospective, randomized trials as ERCC1 may po…
NSCLC	relapsed	ERCC1	Under expression	IHC	TUBB3	carboplatin+paclitaxel		Benefit	PubMed	18977553	Lung Cancer.	Low powered retrospective non-case/control study	IIIF	2009	45	In particular, patients negative for both ERCC1 and class III beta-tubulin had significantly longer progression-free (P=0.036) and overall survival (P=0.015), compared with those positive for ERCC1 and/or class III beta-tubulin. In multivariate analysis, negative class III beta-tubulin expression (hazard ratio=1.912, P=0.048) was significantly favorable factor for progression-free survival, and n…	This retrospective study indicates that immunostaining for ERCC1 and class III beta-tubulin may be useful for predicting survival in NSCLC patients receiving carboplatin and paclitaxel against recurrent tumors after curative resection and can provide information critical for planning personalized chemotherapy.
NSCLC	locally advanced	ERCC1	Under expression	IHC	TUBB3	cisplatin+docetaxel		Benefit	PubMed	19123003	Cancer chemotherpay and pharmacology	Low powered retrospective non-case/control study	IIIF	2009	34	Immunostaining for ERCC1 and class III beta-tubulin was positive in 16 and 12 patients, respectively. A significant correlation was observed between ERCC1 expression and response to chemotherapy (P = 0.012), and between class III beta-tubulin expression and histology (P = 0.029). Patients negative for ERCC1 had a significantly longer median progression-free (62.5 vs. 36 weeks, P = 0.009), but not…
NSCLC		ERCC1	both			platinum-based chemotherapy		Not assessable	PubMed	21152077	PLOS currents	Expert opinion	IVE	2010		Seventeen studies were identified that investigated the predictive value of ERCC1 expression levels with respect to response to treatment with platinum-based chemotherapy agents (see Table 2). Eleven studies reported a statistically significant increase in overall survival in ERCC1-negative patients treated with platinum-based chemotherapy regimens compared with ERCC1-positive patients[31],[32],[…	Overall the available evidence indicates that there is a potential for ERCC1 testing to aid in selecting a chemotherapy regimen and thereby to improve patient outcomes. However, there are shortcomings with regards to the analytical validity data on the commercially available ERCC1 assays, the data on clinical valdity is retrospective in nature from mostly small studies. Finally there are no prosp…
NSCLC	advanced	ERCC1	both	IHC	BCRP, MRP2 , BRCA1	vinolrebine+cisplatin, docetaxel+cisplatin, irinotecan+cisplatin, gemcitaibne+cisplatin, paclitaxel+carboplatin		Not assessable	PubMed	18823676	Lung Cancer	Retrospective non-case/control study	IIIE	2009	156	ERCC1 expression was associated with overall survival (P = 0.03) but not with response to chemotherapy (P > 0.09) or PFS (P = . 0.06)	It is noteworthy that there was no significant association between any of the markers and response to chemotherapy. One explanation might be that response rate by itself did not correlate to survival in our study. Another consideration to answer to the discrepancy between response, PFS and overall survival, is that ERCC1 expressing tumor may become a poor prognostic tumor due to other factors tha…
NSCLC	advanced	ERCC1	both	RT-PCR	RRM1	gemcitabine+carboplatin/docetaxel, docetaxel+carboplatin, docetaxel+vinolrebine		Not assessable	PubMed	17602079	Journal of Clinical Oncology	Prospective biomarker driven non-randomized clinical trial	IIB	2007	53	As expected from the study design, there was no significant correlation between gene expression and response to therapy— RRM1: Spearman’s rho 0.15, P .28; and ERCC1: Spearman’s rho 0.14, P .33. In addition, there was no significant correlation between gene expression and survival—RRM1 and OS: HR 0.996, P .24; RRM1 and PFS: HR 0.998, P .36; ERCC1 and OS: HR 1.00,P .19; andERCC1 and PFS:HR 1.00,P .…	Therapeutic decision making based on RRM1 and ERCC1 gene expression for patients with advanced NSCLC is feasible and promising for improvement in patient outcome
NSCLC	stage IIIB/IV	ERCC1	both	IHC	TOP2A	gemcitabine+cisplatin, gemcitabine+epirubicin	first-line	Not assessable	PubMed	18450322	Lung Cancer	Post-hoc biomarker correlative analysis of a prospective randomized clinical trial	ID	2008	85	Nuclear expression of either ERCC1 or TopoII alone did not have significant predictive value for response to chemotherapy, time-to-treatment-failure, or overall survival (Fig. 3). However, patients with expression of both ERCC1 and TopoII had a significantly shorter time-totreatment-failure (median 2.4 months, 95% CI 0.7—4.1 months) than other patients (median 8.8 months, 95% CI 5.8—11.8 months) …	Expression of both ERCC1 and TopoII in tumor tissue may be associated with poor response to chemotherapy.		To be eligible for this study, the patients must have histological or cytological diagnosis of non-small cell lung cancer that was inoperable and not treatable by definitive radiotherapy (stage IIIB or IV by AJCC staging) [21]. The patients must be 18 years of age or older and cannot have previous cytotoxic chemotherapy. The patients must have acceptable performance status (0—2 on the Zubrod scal…	Major exclusion criteria included active infection, central nervous system metastasis, prior serious cardiac conditions such as angina, myocardial infarction, cardiomyopathy, severe valvular heart disease or cardiac arrhythmias, and neurological conditions that may interfere with evaluation of neurotoxicity
esophageal carcinoma	locally advanced	ERCC1	both	IHC	BCRP	cisplatin+irinotecan, oxaliplatin+fluoropyrimidine	first-line	Not assessable	PubMed	25083297	Journal of gastrointestinal oncology	Low powered retrospective non-case/control study	IIIF	2014	40	Thirty patients had sufficient sample for ERCC1 staining. Of these, fifteen (50%) were positive for ERCC1. There was no association between ERCC1 expression and gender or histology. There was no significant difference in survival distributions between ERCC1 positive and negative patients (P=0.85). The estimated hazard of death for ERCC1 positive patients is 1.09 (95% CI: 0.46-2.56) times that for…	While BCRP and ERCC1 overexpression in other cancers has been shown to be associated with decreased response to chemotherapy, we could not prove the same in our subset of patients. One of the strengths of our study was that it utilized a validated and reproducible method for examination of BCRP and ERCC1 expression
gastric cancer	advanced	ERCC1	Over expression			platinum based chemptherapy		No Benefit	PubMed	24994039	Journal of cancer research and clinical oncology	Meta analysis of observational studies	IIIA	2014	1628	The pooled HR for OS across the six advanced disease studies was 1.83 (95 % CI 1.45–2.31), indicating that patients with high ERCC1 level were significantly associated with shorter survival in advanced disease setting (P < 0.001). No heterogeneity was detected among all six studies (I 2 = 0.0 %, P = 0.606). The subgroup metaanalysis of detecting method also showed that patients with high ERCC1 ex…			(1) patients with pathologically confirmed gastric cancer; (2) all patients received platinum-containing chemotherapy; (3) the outcomes of interest were survival (OS or EFS) or response rates according to ERCC1 status; (4) provided or allowed the calculation of HRs or RRs with corresponding 95 % CIs; (5) only studies with full text were included
NSCLC	advanced	ERCC1	Under expression	RT-PCR	BRCA1, RRM1, RRM2	cisplatin/carboplatin+vinolrebine+gemcitabine		Benefit	PubMed	24948964	Pakistan Journal of Medical Sciences	Retrospective non-case/control study	IIIE	2014	208	Our study found that the low ERCC1 and Low BRCA1 mRNA expression was more likely to be response to chemotherapy when compared with high expression, with the ORs (95% CI) of 1.82(1.01-3.20) and 2.53(1.38- 4.64), respectively. However, we did not find the low level of RRM1 (OR=1.43, 95%CI=0.79-2.57) and RRM2 (OR=1.13, 95%CI=0.63-1.13) mRNA expression has a role on the response to platinum-based che…	In conclusion, our results indicate that mRNA expression of ERCC1 and BRCA1 could influence the efficacy of chemotherapy and clinical outcome of advanced NSCLC patients. Therefore, ERCC1 and BRCA1 mRNA expression could be important predictive markers for individualized platinumbased chemotherapy for NSCLC patients			Excluded criteria were patients who previously received radiotherapy or chemotherapy, and those who had symptomatic brain metastases, spinal cord compression and uncontrolled massive pleural effusion. Informed consent was obtained from all patients before conducting the study
NSCLC		ERCC1	Under expression	RT-PCR	BRCA1(low), RRM1, TUBB3	platinum +(gemcitabine/vinorelbine/paclitaxel)	first line	Benefit	PubMed	24854656	Genetics and molecular research	Retrospective non-case/control study	IIIE	2014	366	We found that low expression of ERCC1 and BRCA1 was associated with a good response to platinum-based chemotherapy, with an odds ratio [95% confidence interval (CI)] of 2.09 (1.33-3.27) and 2.92 (1.85-4.62), respectively. Multivariate Cox regression analysis indicated that patients with low expression of ERCC1 and BRCA1 attained a longer overall survival time than those with high expression, with…	In conclusion, we found that low expression of ERCC1 and BRCA1 can be useful for selecting NSCLC patients who would benefit from chemotherapy and warrants further investigation in prospective studies.			Patients who had a prior history of malignancy, pregnancy, or a history of chemotherapy, radiotherapy, or surgery were excluded from the study.
serous epithelial ovarian cancer		ERCC1	both	IHC		carboplatin/cisplatin+paclitaxel	first-line	Not assessable	PubMed	24585004	International Journal of Oncology	Prospective observational study	IIIB	2014	227	All patients received standard first-line combination platinum and paclitaxel chemotherapy. The patients were divided in a training set of 84 patients and an independent validation cohort of 143 patients. Neither ERCC1 nor Tau expression was associated with clinical response or platinum resistance in both the training and validation sets. Patients with ERCC1-positive tumors had significantly shor…	ERCC1 and Tau might serve as biomarkers of DNA repair and for paclitaxel sensitivity but the present study could not validate ERCC1 or Tau protein expression in tumors as pre-treatment tools to predict sensitivity to first-line platinum/paclitaxel chemotherapy.
primary ovarian cancer		ERCC1	both	IHC	Tau	carboplatin+paclitaxel +/- bevacizumab		Not assessable	PubMed	24403493	Anticancer research	Retrospective non-case/control study	IIIE	2014	98	In pairwise comparisons, the overall survival (OS) for patients with ovarian cancer, who were non-responders to platinum-based chemotherapy with low or intermediate H-score for ERCC1 was better than that of non-responders with high H-score for ERCC1 [median OS=21 (16.8-25.2 months) and 28 (14.6-41.4 months) vs. 15 months (6.2-23.8 months), p-value=0.048, and p-value=0.017, respectively].	From our study we conclude that there is no statistically significant relationship between the ERCC1 H-score and the response to platinum-based chemotherapy in patients with primary ovarian cancer. A high H-score for ERCC1 in nonresponders was a predictive of poor survival. Further larger and multi-centric studies are needed in order to validate these results.
NSCLC	advanced	ERCC1	Over expression	PCR	RRM1	cisplatin,carboplatin,gemcitabine,vinorelbine,paclitaxel		Benefit	PubMed	24353711	Pakistan Journal of Medical Sciences	Prospective observational study	IIIB	2013	294	The results showed response to platinum containing regimen chemotherapy was high in those with high ERCC1 expression, and the OR (95% CI) were 1.73(1.06-2.81). Patients with high expression of RRM1 benefited more from chemotherapy, but a non-significant OR was found (OR=1.37, 95% CI=0.83-2.26). Moreover, we found an apparently high response to chemotherapy when patients carrying both high express…				Patients with other malignant cancer history for five year or who had pregnancy or lactation, cardiopulmonary insufficiency, serious cardiovascular disease and serious infection as well as severe malnutrition were excluded
NSCLC	advanced	ERCC1	both	IHC		platinum based chemotherapy		Not assessable	PubMed	24083725	Asian Pacific Organization for Cancer prevention	Retrospective non-case/control study	IIIE	2013	83	By calculating H- scores regarding the extent and intensity of immunohistochemical staining of tumor biopsy samples, ERCC1 expression was found to be positive in 50 patients (60.2%). ERCC1 positive and negative groups had no statistically significant differences regarding treatment response, progression free survival and overall survival (respectively p=0.161; p=0.412; p=0.823).	In our study we found no association between ERCC1 expression and survival or treatment response. The study has some limitations, such as small sample size and retrospective analysis method. There is need of more knowledge for use of ERCC1 guided chemotherapy regimens in advanced stage NSCLC
bladder cancer	advanced	ERCC1	under expression			platinum based chemotherapy		Benefit	PubMed	24025563	Anticancer drugs	Meta analysis of observational studies	IIIA	2014	356	ERCC1 positive/high expression had an adverse effect on PFS (HR 0.69, 95% CI 0.54–0.89, P = 0.004), and no heterogeneity was found between studies (P = 0.578, I 2 = 0.0%) (Fig. 7). These results predict that advanced bladder cancer patients with ERCC1 positive/high expression experienced a shorter PFS than those with ERCC1 negative/low expression. The final results indicated that advanced bladder…	In conclusion, low/negative expression of ERCC1 was associated with higher objective response, median progression-free survival, and median OS in patients with advanced bladder cancer treated with platinum-based chemotherapy. ERCC1 may be a suitable marker of prognosis and sensitivity to platinum-based chemotherapy in patients with advanced bladder cancer. Larger studies and further clinical tria…		(a) utilized platinumbased regimens for patients with pathologically proven bladder cancer; (b) measured ERCC1 with immunohistochemistry (IHC) or real-time reverse transcriptase PCR (RT-PCR); (c) presented the data of the objective response rate (ORR), OS, and/or PFS according to ERCC1 status; and (d) reported or allowed the calculation of hazard ratio (HR) with corresponding 95% confidence inter…		Studies examining ERCC1- targeted agents in combination with any other cytotoxic or targeted agent were excluded from the meta-analysis. Abstracts and unpublished reports were also excluded.
SCLC		ERCC1	both	IHC		platinum based chemotherapy	first line	Not assessable	PubMed	22795264	European Journal of Cancer	Retrospective non-case/control study	IIIE	2012	77	When comparing ERCC1-negative and ERCC1-positive patients, no significant difference in response to first-line platinum-based therapy with or without concomitant radiotherapy was observed (p = 0.783). In addition, no significant correlation with response to first-line therapy was observed when patients were subdivided according to disease stage (Table 4). The median OS was 12.3 months. Similarly,…	In our limited group of 77 SCLC patients, ERCC1 protein expression was not found to correlate with either response rate to platinum-based chemotherapy or survival outcomes. Multi-centric prospective trials using a validated method of ERCC1 determination are mandatory in order to obtain a definitive answer on the predictive value of ERCC1 in SCLC			The patients excluded were either treated with non-platinum based therapy, or were treated and followed in another institution.
SCLC		ERCC1	Under expression	IHC, qPCR	TOPO1	etoposide+cisplatin, etoposide+carboplatin	first line, second line	Benefit	PubMed	22344449	International Journal of Oncology	Retrospective non-case/control study	IIIE	2012	76	A significant association was found between the inmunohistochemistry expression of ERCC1 and the lack of platinum response (p=0.001). Moreover, low levels of TOP I RNA were shown to be linked to cisplatin response (p=0.002). In the survival analysis, a significant correlation between a better PFS with a low TOP I RNA expression as well as a negative ERCC1 inmunostaining were found, in both cases …
epithelial ovarian cancer	advanced, metastatic	ERCC1	Under expression	Western blot		carboplatin+paclitaxel		Benefit	PubMed	22331726	Journal of the Balkan Union of Oncology	Retrospective non-case/control study	IIIE	2011	55	the results showed that the clinical objective responses were significantly different in different categories of ERCC1 protein expression levels in patients with EOC. Time to progression (TTP) and overall survival (OS) in EOC patients previously treated with platinum-based chemotherapy were significantly longer in those with low expression compared with patients showing high expression of ERCC1 p…	Our results revealed that ERCC1 protein expression could potentially be used to customize chemotherapy by defining subsets of patients who would benefit the least from platinum-based chemotherapy.
NSCLC		ERCC1	Under expression			platinum based chemotherapy		Benefit	PubMed	22302397	Molecular biology reports	Meta analysis of observational studies	IIIA	2012		HRs for OS were available from 16 studies [9–11, 14, 15, 17–22, 27, 29, 30, 32, 35] including 1,410 patients accepted palliative chemotherapy in the first line treatment. The pooled HR for OS showed that high ERCC1 expression was associated with shorter survival in advanced patients accepted palliative chemotherapy (HR, 1.75; 95% CI, 1.39–2.22; P = 0.000; for heterogeneity: P = 0.000; Fig. 4). Th…	However, high ERCC1 levels were associated with shorter survival and lower response to chemotherapy in advanced NSCLC patients received palliative chemotherapy (HR, 1.75; 95% CI, 1.39-2.22; P = 0.000; RR, 0.77; 95% CI, 0.64-0.93; P = 0.007; respectively). The meta-analysis indicated that high ERCC1 expression might be a favourable prognostic and a drug resistance predictive factor for NSCLC.		inclusion in this meta-analysis should meet the following criteria: (1) measure ERCC1 expression in the cancer tissue with immunohistochemistry (IHC) or reverse transcription-polymerase chain reaction (RT-PCR); (2) patients had to have pathologically confirmed NSCLC; (3) provide information on survival or response rates according to ERCC1 expression; (4) only published studies with full text were…
biliary tract adenocarcinoma	advanced	ERCC1	Under expression	IHC		cisplatin+5-FU/gemcitabine/capecitabine		Benefit	PubMed	21298384	Cancer chemotherapy and pharmacology	Post-hoc biomarker correlative analysis of a non-randomized clinical trial	IIC	2011	65	In patients treated with cisplatin-based regimens, median PFS and OS were signiWcantly longer in ERCC1-negative group than in ERCC1-positive group, respectively (4.6 vs. 1.9 months, p = 0.014; 9.1 vs. 7.9 months, p = 0.017). Disease control rate (DCR) was better in patients with ERCC1 negative than in patients with ERCC1 positive (p = 0.048)	A survival beneWt was observed in ERCC1-negative patients from cisplatincontaining chemotherapy but not from oxaliplatin-containing ones. The action mechanism of ERCC1 on cisplatin may be diVerent from that on oxaliplatin
gastric cancer		ERCC1	Under expression	PCR		cisplatin+5-fluorouracil		Benefit	PubMed	9440758	Journal of clinical oncology	Post-hoc biomarker correlative analysis of a prospective randomized clinical trial	ID	1998	38	If responses are analyzed by segregating tumors at the median ERCC1 mRNA level, 13 of 17 patients (76%) with ERCCI mRNA levels equal to or less than the median (5.8 X 10- 3) responded. Four of 16 (25%) patients with ERCC1 mRNA levels above the median responded to the 5-FU-cisplatin chemotherapy (P = .003, by Pearson's chi square test.	ERCC1 mRNA levels have a statistically significant association with survival and response.			Patients with other malignant cancer history for five year or who had pregnancy or lactation, cardiopulmonary insufficiency, serious cardiovascular disease and serious infection as well as severe malnutrition were excluded
NSCLC	relapsed	ERCC1	Under expression	IHC	p53, TRX	cisplatin+vinolrebine/docetaxel/etoposide, carboplatin+paclitaxel/gemcitabine		Benefit	PubMed	17640298	Cancer Science	Retrospective non-case/control study	IIIE	2007	67	The response rates for patients who were ERCC1-positive and -negative were 28% (8 of 29 patients) and 29% (11 of 38 patients), respectively. Patients negative for ERCC1 had a significantly longer median progression-free (44 vs 26 weeks, P = 0.0075) and overall (73 vs 44 weeks, P = 0.0006) survival than those positive for ERCC1. Patients negative for p53 expression had a significantly longer media…	The present results showed that ERCC1 expression estimated byimmunohistochemistry is an independent prognostic factor forprogression-free and overall survival in relapsed NSCLC patientstreated with platinum-based chemotherapy. This indicates thatimmunostaining for ERCC1 may be useful for predictingresponses to platinum-based chemotherapy and may be helpfulin the stratiﬁcation of relapsed NSCLC pa…
NSCLC		ERCC1	Under expression	IHC	ERCC1 isoforms 201, 202, 203, and 204	platinum agents		No Benefit	PubMed	23514287	New England Journal of Medicine			2013	494	We were unable to validate the predictive effect of immunostaining for ERCC1 protein. The discordance in the results of staining for ERCC1 suggested a change in the performance of the 8F1 antibody since 2006. We found that none of the 16 antibodies could distinguish among the four ERCC1 protein isoforms, whereas only one isoform produced a protein that had full capacities for nucleotide excision …

## Sheet: summary
SUMMARY = ERCC1+Platinum
Level of Evidence	# of studies	marker expression status	Predictive effect of marker	Disease
Level 1	19
IB	1	over expression	no benefit	SCLC (1)
IC	2	under expression	benefit	NSCLC (2)
ID	11	under expression	benefit	NSCLC (9), Ovarian cancer (1), gastric cancer(1)
	5	both (over/under expression)	not assesable	bladder cancer (1), NSCLC (2), SCLC(1), ovarian cancer (1)
Level 2	7
IIB	1	both (over/under expression)	not assessable	NSCLC (1)
IIC	1	both (over/under expression)	not assessable	Breast cancer (1)
	4	under expression	benefit	NSCLC (3), biliary tract adenocarcinoma (1)
IID	1	under expression	benefit	Esophageal squamous cell carcinoma (1)
Level 3	46
IIIA	2	over expression	no benefit	gastric cancer(1), NSCLC(1)
	3	under expression	benefit	NSCLC(2), Bladder cancer(1)
IIIB	1	over expression	benefit	NSCLC(1)
	2	both (over/under expression)	not assesable	NSCLC(1), Serous epithelial ovarian cancer (1)
IIIC	1	over expression	no benefit	NSCLC(1)
	1	under expression	benefit	nasopharyngeal carcinoma (1)
IIIE	14	under expression	benefit	NSCLC (7), Pancreatic cancer (1), SCLC(1), Ovarian cancer(3), Esophageal cancer (1), Colorectal cancer (1)
	8	both (over/under expression)	not assesable	NSCLC (3), HNSCC (1), SCLC (1), Ovarian cancer (1), urothelial carcinoma(1), malignant pleural mesothelioma (MPM) (1)
	1	over expression	benefit	Pancreatic cancer (1)
	1	over expression	no benefit	Head and Neck squamous cell carcinoma (HNSCC) (1)
IIIF	7	under expression	benefit	NSCLC (5), HNSCC (1), pulmonary adenocarcinoma (1)
	2	both (over/under expression)	not assessable	esophageal adenocarcinoma (1), esophageal carcinoma (1)
	3	over expression	no benefit	Colorectal cancer (1), Adrenocortical carcinoma (1), nasopharyngeal cancer (1)
Level 4	13
IVC	7	under expression	benefit	Lung Cancer (1), Colon cancer(1), Multiple cancers (1),NSCLC (1), Ovarian cancer (1), testicular cancer (1), esophageal squamous cell carcinoma (ESCC) (1)
	1	both (over/under expression)	not assessable	lung cancer (1)
IVD	1	under expression	benefit	NSCLC(1)
IVE	2	under expression	benefit	NSCLC(2)
	2	both (over/under expression)	not assesable	Ovarian cancer (1), NSCLC(1)
Total number of studies	85
