# Supplementary material for: Quantification and expert evaluation of evidence for chemopredictive biomarkers to personalize cancer treatment
Source: Oncotarget. 2016 Nov 24;8(23):37923–34. doi: 10.18632/oncotarget.13544 (PMC5514962; doi:10.18632/oncotarget.13544)
Supplement: Supplementary file 3 [file oncotarget-08-37923-s003.xlsx]

## Sheet: MGMT and Temozolamide
Cancer Type	Cancer stage	Gene	Gene or Protein Expression	Type of Assay	Other gene studied	Drug/Combination of drugs	Therapy	Effect of expression of the biomarker on therapeutic outcome	Source	Source ID	Journal Name	Type of Study	Strength of Evidence	Year of Publication	Total # of samples in study	Outcome in Publication (results&discussion)	Context from Source (Conclusion)	Pathways involved	Patient inclusion criteria	Patient exclusion criteria	Adverse Events	Model system (Specify if human, cell line, animal model)
Melanoma*	advanced, metatstatic	MGMT	Under expression	IHC	BRCA1, ERCC1, BRAF	PVT sequential (cisplatin-vinblastine-temozolomide)	first-line therapy	Benefit	PubMed	25667500	Anticancer Research	Low powered IIC study	IID	2015	35	In BRAF-mutant patients the expression of MGMT seemed to be predictive for OS: patients with low expression of MGMT seemed to have better outcome (in patients with cytoplasmic low level expression: median OS in months not reached (95% confidence interval (CI): 4.7- not reached) vs. patients with high cytoplasmic MGMT expression: median OS=5.75 months (95% CI=3.1-8.4) p=0.0779, and for nuclear exp…	hypothesis-generating' results show that candidate predictive biomarkers could identify subgroups of patients, i.e. tumors with BRAF mutation and low MGMT expression, with better outcomes following TMZ-based chemotherapy, thus warranting further evaluation in larger cohorts.		Age >=18, life expectancy ≥3 months, Eastern Cooperative Oncology Group performance status of 0-1, histologic diagnosis of stage IV orunresectable stage III malignant melanoma, adequate haematological,renal and hepatic function and measurable disease. Asymptomatic or controlled brain metastases were not an exclusion criterion	Pregnant women and individuals with ocular melanoma, serious autoimmune diseases,untreated active central nervous system (CNS) metastasis and concomitant treatment with any anticancer or immunosuppressive agent	The most common severe toxicities (grade 3-4) included myelotoxicity (grade 3 neutropenia, grade 4 anemia, grade 1 thrombocytopenia), grade 3 diarrhea, grade 2 nauseavomiting and grade 2 fatigue. There were no toxic deaths
Locally aggressive pituitary tumors (LAPT) and pituitary carcinomas		MGMT	Under expression			Temozolamide		Benefit	PubMed	25646794	The Journal of Clinical Endocrinology and Metabolism	Low powered retrospective non-case/control study	IIIF	2015	24	Median MGMT staining was 9% (5-20%) in responders vs 93% (50-100%) in non-responders. Loss of MSH2 and MSH 6 was observed in a single patient who had a rapid development of resistance to TMZ. MGMT staining was lower in patients responding to treatment with a median of 9% (range: (5–20) compared to the nonresponders (median 93% (50–100),P_x0005_.001,Figure 2). One patient (no 13) with a nonfunctio…	This study shows that TMZ is a valuable treatment option for patients with uncontrolled pituitary tumors. The data suggest that tumoral MGMT staining below 50% is associated with a high likelihood of treatment response.				hematological, tiredness, increase in liver enzymes, urinary tract infection and extreme fatigue, hearing loss, phlegmone
Glioblastoma		MGMT	Under expression	Western Blot, RT-PCR		Temozolamide		Benefit	PubMed	25625235	Molecular Medicine Reports	Pre-clinical (in vitro and in vivo studies)	IVC	2015		The results demonstrated that the mRNA and protein expression of MGMT in U251MG was significantly lower than that in U251R, CD133+ U251R or CD133-U251R cells (P<0.05). However, no significant differences were identified in the remaining three groups (P>0.05).	Notably, no statistical differences in the expression of MGMT were identified between CD133+ U251R and CD133-U251R cells, although the two exhibited higher expression levels than U251 MG cells. This demonstrated that the resistance of CD133+ U251R against TMZ is not limited to MGMT expression levels and there may be additional mechanisms.					U251MG
Advanced well differentiated Neuroendocrine Tumor		MGMT	Under expression			Temozolomide, temozolomide+capecitabine	third line or advanced line therapy	Benefit	PubMed	25584486	British Journal of Cancer	Retrospective non-case/control study	IIIE	2015	107	Progression-free survival and OS from first alkylant use (temozolomide, dacarbazine and streptozotocin) were higher in patients with MGMT protein loss (respectively, 20.2 vs 7.6 months, P<0.001 and 105 vs 34 months, P=0.006) or MGMT promoter methylation assessed by pyrosequencing (respectively, 26.4 vs 10.8 months, P=0.002 and 77 vs 43 months, P=0.026). Median PFS was also significantly longer fo…	Our results suggest that MGMT status is associated with response to alkylant-based chemotherapy in Neuroendocrine tumor (NETs).		(a) informedconsent to clinical research studies; (b) complete follow-up in ourinstitution and (c) availability of tissue material for additionalhistological evaluation if necessary and for molecular andimmunohistochemical studies
Acute myeloid leukaemia (AML)/ myelodysplastic syndrome (MDS)		MGMT	Under expression	Western Blot		Temozolomide		Benefit	PubMed	25160658	British Journal of Haematology	Prospective biomarker driven non-randomized trial	IIB	2014	183	Of the 45 patients enrolled with confirmed low MGMTexpression the overall response rate (CR/CRp, MLFS, PR)was 53%, with 36% of patients demonstrating completeclearance of blood and bone marrow blasts (leukaemia-free = CR, CRp or MLFS). Of the 41 patients who wereevaluable for efficacy, the overall response rate was 59%	targeted therapy based on pre-selection for low MGMT expression was associated with a higher response rate to temozolomide compared to previous reports of unselected patients. It therefore appears that pre-selection based on low expression of this drug resistance protein was able to increase the response rate to a level that would have been predicted based on the frequency of low MGMTexpression		Entry criteria for treatment with temozolomide includedan MGMT:ACTB ratio <02 (negative) or ≤025 (weak) withMGMT promoter methylation.	Exclusion criteria includedEastern Cooperative Oncology Group performance status >2,serum creatinine >200 lmol/l, serum bilirubin >29 upperlimit of normal (ULN), serum aspartate transaminase (AST)or alanine transaminase (ALT) >59 ULN, uncontrolledinfection, inability to take oral medications and prior chemo-therapy for AML/MDS other than hydroxycarbamide (whichwas permitted for up to14 d)
SCLC	relapsed	MGMT	both	IHC		Temozolomide	second line, third line	not assessable	PubMed	22228633	Clinical Cancer Research	Post-hoc biomarker correlative analysis of a non-randomized trial	IIC	2012	64	In contrast, negative MGMT expression by immunohistochemistry did not correlate with response and showed a weak trend toward improved TTP (3.6 vs. 1.3 months; P= 0.1)	MGMT expression by immunohistochemistry was evaluated as well and a higher response rate was noted in patients without detectable MGMT expression, compared with those with increased MGMT expression; the association between response and MGMT expression was less strong than that seen with MGMT promoter methylation. A larger number of cases will need to be studied to prove that this level of improve…		age_x0001_18, Karnofsky performance statusof_x0001_60%, and measurable disease as per Response Evalu-ation Criteria in Solid Tumors (RECIST) 1.0 (10). Patientswere required to have leukocytes>3,000/mm3, platelets>100,000/mm3, bilirubin<1.5 mg/dL, serum creatinine<2.0 mg/dL, and alanine aminotransferase and aspartateaminotransferase<2.5 times the upper limit of normal	leptomeningealinvolvement or had received chemotherapy or radiationtreatment within 21 days	thrombocytopenia, myelosuppression, myelodysplastic syndrome
Glioma		MGMT	both	Western Blot, RT-PCR		Temozolomide		not assessable	PubMed	23958055	Chinese Journal of Cancer	Pre-clinical (in vitro and in vivo studies)	IVC	2014		The IC50 values of TMZ were (1,478.28 ± 84.19) μmol/L for GSCs and (626.06 ± 156.99) μmol/L for matched glioma cell lines (P < 0.05), indicating that GSCs are more resistant to TMZ treatment compared to the parental glioma cell lines. However, there was no significant difference in the IC50 values of TMZ between MGMT-positive and MGMT-negative GSC lines [(1,494.43 ± 88.43) μmol/L vs. (1,446.00 ± …	However, there were no significant differences in TMZ resistance between MGMT-positive and MGMT-negative GSCs, suggesting that other mechanisms are also involved in TMZ resistance					human glioma cell lines SF767, U251, SKMG-4, SKMG-1, SF295, U87, MGR1, and MGR2
Glioblastoma		MGMT	Under expression	Western Blot		Temozolomide		Benefit	PubMed	23335050	Pediatric Blood & Cancer	Pre-clinical (in vitro and in vivo studies)	IVC	2013		When testing was done at reduced doses among four xenografts with MCRs to 100 mg/kg, sensitivity to temozolomide as assessed by objective response was maintained down to 22 mg/kg in two xenografts with low MGMT expression (Rh28 and GBM2), but was lost at 44 mg/kg in two xenografts with high MGMT expression (KT-10 and CHLA258). For the ALL xenografts the efficacy at the 100 mg/kg dose stratified a…	There was a steep dose-response curve, and lowering the dose of TMZ to more closely match clinical exposures markedly reduced the antitumor activity for many xenograft lines with responsiveness closely related to low MGMT expression. These results suggest that targeting patients whose tumors have low MGMT expression may be an effective strategy for optimizing use of temozolomide in the pediatric …
Glioblastoma		MGMT	Under expression	Western Blot	miR-603, miR-181d	temozolomide		Benefit	PubMed	24994119	Oncotarget	Pre-clinical (in vitro and in vivo studies)	IVC	2014		Transfection of miR-603 suppressed MGMT mRNA/protein expression in vitro and in vivo; this effect was reversed by transfection with antimiR-603. miR-603 affinity-precipitated with MGMT mRNA and suppressed luciferase activity in an MGMT-3'UTR-luciferase assay, suggesting direct interaction between miR-603 and MGMT 3'UTR. miR-603 transfection enhanced the temozolomide (TMZ) sensitivity of MGMT-expr…	an MGMT promoter unmethylated glioblastoma may harbor low MGMT expression as a result of high miR-181d or miR-603 expression. Therefore, an integrated platform which incorporates MGMT promoter methylation with MGMTregulating miRNA expression may be able to better predict temozolomide therapeutic response.					human glioblastoma cell lines: A1207, LN340, LN18, LN428, LN382, LN464, U373, U87, LN443, U138, U118, SF767, LN319, LN215, U343, LN229, U178, LN235 and T98G
Pituitary carcinomas	aggressive	MGMT	both			temozolomide		not assessable	PubMed	22404748	Clinical Endocrinology	Expert opinion	IVE	2012	44	Low MGMT expression was observed in 17 tumours, mainly PRL and ACTH secreting; it was associated with hormonal and tumoural response in 65% cases. In contrast, intermediate and high MGMT expression was noted for 16 tumours, with resistance to temozolomide in 69% of cases. The overall prediction of response to temozolomide based on MGMT expression was correct in 67% cases. Even though these data g…	MGMT expression, but probably not MGMT promoter methylation, could theoretically represent a predictive factor for response to temozolomide. However, contradictory published results suggest that, at least to date, this parameter should not influence the clinical decision for treatment with temozolomide
advanced mycosis fungoides/Sézary syndrome		MGMT	both	IHC	MLH1, MSH2	temodar		not assessable	PubMed	21747120	Clinical Cancer Research	Low powered IIC study	IID	2011	29	MGMT expression tended to be low or negative in patients with CR, PR, and SD but was not found to be significantly correlated with response (CR and PR) or overall disease control (CR, PR, and SD; P = 0.72). Low levels of the mismatch repair proteins MLH1 and MSH2 have been associated with resistance to TMZ, in contrast to tumors with high mismatch repair protein expression that have been reported…	MGMT expression tended to be low or negative in patients who responded to or remained stable on TMZ therapy and further supports the concept that low MGMT-expressing cells are preferentially killed by TMZ, but these findings did not reach statistical significance. This is likely due to a small number of patients studied. In addition, all patients had advanced disease and were heavily pretreated, …		Patients 18 years or older with stage IB to IVA disease of histologically proven MF/SS were considered eligible for this protocol. Patients must have failed at least one previously received systemic therapy and have recovered from toxic effects of prior therapy, with a minimum of 4 weeks from receiving biologic therapy, chemotherapy, and topical agents. Radiation for local control had to be compl…	Pregnant or lactating women, women at childbearing age who were not using a reliable method of contraception, and patients with active infections or known to be HIV positive, severe heart disease (NYHA classes III–IV), poorly controlled diabetes mellitus, clinically significant peripheral venous insufficiency, and/or hematologic abnormalities with a decreased leukocyte count (<3.0 × 103 /mm3 ) an…	constitutional symptoms, gastrointestinal symptoms, and hematologic toxicities, thrombocytopenia
Progressive low-grade oligodendrogliomas		MGMT	Under expression		Loss of chromosome 1p	temozolomide		Benefit	PubMed	16541434	Cancer	Low powered retrospective non-case/control study	IIIF	2006	28	Loss of chromosome 1p and low MGMT protein expression were associated with objective response (P < .003 and P < .04, respectively). These results should be interpreted cautiously because they were based on a small subgroup of our patients. Only 54% of the study group had evaluation of 1p/19q status, and MGMT protein expression was studied in only 33%. Therefore, the association between 1p deletio…	TMZ was active in patients with progressive LGO, and their response to treatment was associated with 1p deletion and low MGMT protein expression. The authors suggest the possible use of MGMT immunostaining as a surrogate marker for predicting tumor chemosensitivity		The current study included 28 adult patients with histologically verified low-grade oligodendroglioma (World Health Organization Grade 2) who received treatment with chemotherapy as the first modality of treatment. Histologic diagnoses were obtained either after tumor resection or by stereotactic biopsy. Patients had to have evidence of tumor progression based on magnetic resonance imaging (MRI) …	Exclusion criteria were a positive pregnancy test and the inability to swallow medications	mild nausea, emesis, constipation, lethargy, Grade 2 myelosuppression allergic skin reaction, exacerbation of seizure and articular pain
Glioblastoma		MGMT	Under expression	IHC		temozolomide	neoadjuvant	Benefit	PubMed	17442989	Journal of Clinical Oncology	Low powered IIC study	IID	2007	30	Among patients with MGMT data available for analysis, RT was started and completed in 91% of patients with low MGMT expression. In contrast, among patients with high MGMT expression, only 64% started RT, and 43% completed RT. These results suggest that neoadjuvant chemotherapy may be feasible for inoperable GBM patients expressing low levels of MGMT without compromising subsequent treatment with …	This study also provides further evidence that MGMT expression correlates with response to temozolomide. Future studies are needed to prospectively incorporate the molecular analysis of MGMT such that subgroups of patients who may respond to more intensive therapy can be identified				thrombocytopenia, neutropenia
pituitary tumours		MGMT	Under expression			temozolomide		benefit	PubMed	19067722	Clinical Endocrinology	Retrospective non-case/control study	IIIE	2009	121	Low MGMT expression and MGMT promoter methylation were found in the pituitary tumour of the patient who responded to temozolomide. Conversely, high MGMT expression was seen in the patient demonstrating a poor response to temozolomide. Eleven out of 88 archived tumour samples (13%) had low MGMT expression. Prolactinomas were more likely to have low MGMT expression compared with other pituitary tum…	MGMT expression as assessed by immunohistochemistry may predict response to temozolomide therapy in patients with aggressive pituitary tumours. MGMT promoter methylation is likely to explain low MGMT expression in some, but not all, pituitary tumours
melanoma	stage IV, unresectable stage III	MGMT	both	IHC		temozolomide		not assessable	PubMed	18467721	Journal of Clinical Oncology	Low powered IIC study	IID	2008	50	For 12 patients, we had sufficient tumor material to stain for MGMT expression by IHC. There was no detectable MGMT expression in seven patients including one patient who had a partial response. Three patients had 1_x0001_ staining, including one patient who had a partial response. Two patients exhibited strong staining, neither of whom had a clinical response. Thus, in this small subset of patie…	Extended-dose TMZ therapy did not result in a 30% responses rate, which has been observed using extended-dose TMZ with antiangiogenic agents. Response did not correlate with MGMT expression or promoter methylation as a continuous variable, suggesting that other resistance mechanisms are important.
glioblastoma		MGMT	Under expression	Western Blot		temozolomide		benefit	PubMed	18952979	Neuro-Oncology	Pre-clinical (in vitro and in vivo studies)	IVC	2009		The xenograft with MGMT promoter methylation (GBM12) expressed low levels of MGMT protein, while the three xenografts with MGMT promoter hypomethylation (GBM14, -43, and -44) expressed higher levels of this protein. The influence of TMZ treatment on survival was evaluated in mice with intracranial tumors established from the four tumor cell lines. Similar to the dosing regimen used for adjuvant t…
glioblastoma multiforme		MGMT	both	IHC		TMZ+CPT11		not assessable	PubMed	19533023	Journal of Neuro-Oncology	Low powered IIC study	IID	2009	42	The objective response rate (ORR) was 25% in 12 patients with low MGMT expression compared with 8% in 12 patients with high MGMT expression (Fisher's exact test P-value = 0.5901). The median PFS was 14 months for patients with low MGMT and 5 month for high MGMT (Logrank test P-value = 0.0643). The median OS was 21 months for patients with low MGMT and 15 months for patients with high MGMT levels …	The results of the current phase II trial indicate that although TMZ plus CPT-11 is at least comparable in efficacy to TMZ alone, this combination appears more toxic and less well tolerated. Although the median OS was only 13.8 months which is slightly lower than in the Stupp study using the TMZ arm (2) this may be explained by the observation that only 19% of our patients underwent an actual res…
Pediatric Brain tumors		MGMT	both			temozolomide		not assessable	PubMed	19724855	Oncology Reports	Low powered retrospective non-case/control study	IIIF	2009	9	At difference with other studies reporting a correlation between methylation status and response at TMZ, we showed that in pediatric patients the methylated MGMT promoter was, however, characterized by moderate-high expression of MGMT without correlation to clinical response at this agent.	The heterogeneous PFS in our patients treated with second line TMZ, indicates that MGMT expression alone is insufficient to predict the response to TMZ, presumably because of the DNA repair mechanisms involved.		All patients with recurrent brain tumor seen between 2003 and 2007 at our institution (AUO Meyer, Florence) were eligible for this study. Histological diagnosis and tumor grading were carried out based on the 2007 World Health Organization (2007-WHO) criteria (11). The study was approved by the institutional Ethics Committee. Informed consent was obtained from the parents or legal guardians in al…
pituitary carcinomas		MGMT	both	IHC		temozolomide		not assessable	PubMed	20660056	Journal of clinical endorcrinology and metabolism	Low powered retrospective non-case/control study	IIIF	2010	8	However, MGMT expression was discordant between the two responding tumors because one had intermediate expression (30%) and the other had no MGMT expression. Moreover, among the nonresponding tumors, two showed almost noMGMT expression and three intermediate to high MGMT expression. The same dissociation was noted with MGMT methylation, which was present in three tumors, one responding and two no…
childhood medulloblastoma		MGMT	both	qRT-PCR, Western Blot		temozolomide		not assessable	PubMed	20820873	Journal of Neuro-Oncology	Pre-clinical (in vitro and in vivo studies)	IVC	2011	47	We then compared sensitivity towards TMZ and CCNU with mRNA expression of MGMT. IC50 values—determined in the acute growth inhibition assay—of TMZ and MGMT mRNA expression levels correlated significantly (r 2 = 0.61, P = 0.037)Our in vitro findings analyzing a panel of seven human MB/PNET cell lines indicate that MGMT methylation and/or mRNA expression may predict response to the alkylating agent…	No association was found between MGMT mRNA expression and progression-free or overall survival. Therefore, it is not currently recommended to use MGMT mRNA expression analysis to determine who should receive alkylating agents and who should not
Glioblastoma		MGMT	Under expression			temozolomide		Benefit	PubMed	23282970	The American Journal of Surgical Pathology	Retrospective non-case/control study	IIIE	2013	107	Identification of IHC+ tumor was significant in that 91.7% of them did not respond to TMZ treatment, and the nonresponse rate reached 100% if the tumor was IHC+/MSP. The latter finding could aid the selection of patients for TMZ treatment or aid the decision on withdrawal of TMZ treatment in case of toxicity. The survival curves of patients with loss of (IHC) or intact (IHC+) MGMT protein express…	We demonstrated that the MGMT IHC and MSP results were reversely associated in 83.7% of our cases, and MGMT IHC could be utilized in predicting the TMZ treatment response or survival of GBM patients. Contrary to many reports that failed to demonstrate the usefulness of IHC study, multivariate analysis of our data demonstrated that the predictive value of IHC for TMZ treatment response was superio…
glioblastoma	recurrent	MGMT	both	IHC	MMR	temozolomide	adjuvant	not assessable	PubMed	23066447	Translational Oncology	Low powered retrospective non-case/control study	IIIF	2012	24	The MGMT protein was not expressed in 15 (63%) patients and was expressed in 9 (37%) patients with initial glioblastoma. Among all of the patients, 19 of 24 patients (79%) showed no changes in MGMT protein expression at tumor recurrence. Using the cutoff value of 10% positivity in tumor cells, four (17%) patients showed a new expression of MGMT protein, and the expression was lost in one (4%) pat…	There was a significant decrease in the methylation ratio of the MGMT promoter determined by MS-MLPA, which was not detectable with MSP, and MGMT protein expression changes were not remarkable.
neuroblastoma		MGMT	Under expression			temozolomide + irinotecan		Benefit	PubMed	23042021	Journal of pediatric hematology/oncology	Case report (n = 1 to 5)	IVA	2013	1	Before administrating it to the patient, we investigated the methylation status and expression level of MGMT in the relapsed tumor to predict the efficacy of TMZ. The tumor had a methylated promoter and no expression of MGMT (Fig. 2), and we administered TMZ in addition to IRN.12 The tumor significantly decreased in size and the residual tumor could not be detected by MRI after a single course (F…	Administration of temozolomide in addition to irinotecan led to her third complete response and the patient has been in complete response for >24 months. The tumor had no expression of the O6 -methylguanine methyltransferase (MGMT) gene due to promoter methylation. Temozolomide is an attractive candidate treatment in neuroblastoma with methylated MGMT, especially in central nervous system relapse…
medulloblastoma		MGMT	Under expression	IHC, Western Blot	MLH1	temozolomide, O6-benzylguanine (O6-BG)		Benefit	PubMed	22976800	British Journal of Cancer	Pre-clinical (in vitro and in vivo studies)	IVC	2012	12 cell lines	Temozolomide exhibited potent cytotoxic activity in D425Med (MGMT deficient, MLH1 proficient; IC(50)=1.7 μM), moderate activity against D341Med (MGMT proficient, MLH1 deficient), and DAOY MB cells (MGMT proficient, MLH1 proficient). Expression analyses of MMR and MGMT in MB revealed that all patient specimens (n=74; expression array, n=61; immunostaining, n=13) are most likely MMR proficient, whe…	A subset of MB may respond to TMZ as some patient specimens are MGMT deficient, and tumours appear to be MMR proficient.					D341Med, D425Med, D283Med, DAOY, MHH-MED-1, D556Med, 1580WÜ, MHH-MED-3, MEB-MED-8S, MHH-MED-4, MEB-MED-8A, and UW228-2
uterine leiomyosarcoma	advanced, recurrent	MGMT	both	IHC		temozolomide		not assessable	PubMed	20130512	International Journal of Gynaecalogical cancer	Low powered retrospective non-case/control study	IIIF	2010	9	From 1999 to 2008, 9 cases of leiomyosarcoma were diagnosed; 6 patients received temozolomide. Median follow-up was 54 months (range, 4Y114 months). There was 1 patient with complete response, 1 durable partial response (27+ months), 3 stable disease (range, 3Y10 months), and 1 progressive disease. Overall, 5 out of 6 patients derived clinical benefit. The patient with a complete response recurre…	Temozolomide is an easily administered, well-tolerated chemotherapeutic option in advanced or recurrent uterine leiomyosarcomas with a reasonable response rate. Assessment of MGMT expression may identify a subset of patients that will respond optimally to this therapy
glioblastoma multiforme		MGMT	both	IHC		temozolomide		not assessable	PubMed	18400046	Brain Pathology	Post-hoc biomarker correlative analysis of a prospective randomized clinical trial*	ID	2008	164	We found no significant association of MGMT expression with patientoutcome. In our hands, observer variability as well as lack of association with the MGMTpromoter methylation status and patient survival impeded the use of anti-MGMT immuno-histochemistry as a clinical biomarker for routine diagnostic purposes	To conclude, in our study, observer variability and lack of asso-ciation with MGMT promoter methylation status and with patient survival impede the use of MGMT IHC as a clinically useful biom-arker for routine diagnostic purposes and clinical decision making.It remains to be seen whether novel anti-MGMT antibodiesdirected against other epitopes are associated with better clinicaland analytical pe…
Glioblastoma		MGMT	Over expression	immunoblot, PCR, flow cytometry	p21	temozolomide		No Benefit	PubMed	22564186	Jurnal of Neurochemistry	Pre-clinical (in vitro and in vivo studies)	IVC	2012		Incontrast, real-time PCR and immunoblotting revealed astrong increase in MGMT protein, mRNA and transcriptionalactivity levels in LN-18_R cells compared with LN-18parental cells	Thus, up-regulation ofMGMT expression was identified as a mediator of resistancein one of the three cell lines examined here.					LNT-229, LN-308 and LN-18
Pitutary tumor	aggressive silent subtype 2	MGMT	Under expression	IHC		Temozolomide		Benefit	PubMed	17926052	Acta Neuropathologica	Case report (n = 1 to 5)	IVA	2008	2	Similar to the results obtained in gliomas, our study showed lack of MGMT staining in the responsive tumor and high expression in the resistant tumor as well as in the three other adenomas studied. We suggest that MGMT expression should be immunohistochemically assessed before embarking upon temozolomide treatment of aggressive pituitary tumors.	If MGMT expression is absent or low, therapy can be initiated with anticipation of a response. We stress that our conclusions are preliminary and based on the assessment of only two cases. Clearly, more study is in order. Since the decision of whether to administer temozolomide is of practical signiWcance, we thought it worthwhile to call attention to our limited experience with MGMT immunostaini…
glioblastoma stem cells		MGMT	Under expression	immunocytochemistry, fluorescence microscopy	MSH6 (knock down)	TMZ+oncolytic herpes simplex virus (oHSV) G47Δ		Benefit	PubMed	22173583	Journal of the National Cancer Institute	Pre-clinical (in vitro and in vivo studies)	IVC	2012		As expected, TMZ-resistant cells expressed MGMT, whereas sensitive cells did not (Figure 1, H), and MGMT promoter methylation patterns were associated with protein levels (Supplementary Figure 1, A, available online). When MGMT-positive GSCs (GBM13 and BT74) were treated with BG or LM to inhibit MGMT activity, their sensitivity to TMZ more than doubled, although TMZ was still above clinically rel…	Importantly, synergy was observed in both TMZ-sensitive and TMZ-resistant GSCs, as long as MGMT-mediated repair was inoperative, and to some extent in MSH6 knock-down GSCs, representative of recurrent GBM, making this combination attractive for translation to clinical trials for this otherwise fatal tumor					Human glioma (U87, U373, and T98) and Vero (African green monkey kidney)
corticotroph tumours	aggressive , silent	MGMT	Under expression	IHC		Temozolomide		Benefit	PubMed	22076588	Pitutary	Case report (n = 1 to 5)	IVA	2012	1	MGMT status [assessed by IHC alone (n = 8), promoter methylation alone (n = 1) or both methods (n = 7)] was reported for 16 of the 20 cases. For the purpose of analysis, in view of the small numbers those with a negative or low level of MGMT have been grouped together (as likely responders); similarly those of high and intermediate MGMT expression have also been grouped (as likely nonresponders).…	Demonstration of absent or low level tumoral expression of MGMT by IHC is a useful adjunct for predicting likely TMZ responsiveness (sensitivity 70%; positive predictive value 87.5%); in contrast, promoter methylation status appears to be less reliable, although the number of cases studied to date is small (n = 8). Experience in the glioblastoma field suggests that novel approaches for inducing T…
pituitary tumours		MGMT	Under expression	IHC		temozolomide		Benefit	PubMed	21496012	European Journal of Clinical Investigation	Low powered retrospective non-case/control study	IIIF	2011	40	Overall, 24/40 (60%) of the published cases demonstrated a response to temozolomide therapy. The highest response rates were seen amongst prolactinomas (73%) and ACTH-secreting tumours (60%), whilst nonfunctioning pituitary tumours exhibit lower response rates (40%). Responsivity is typically evident in the first 3 months of therapy and may be dramatic and sustained. Low MGMT expression, as deter…	Temozolomide is the first chemotherapeutic agent to show substantial response rates in aggressive pituitary tumours. MGMT immunohistochemistry, but not MGMT methylation analysis, shows promise as a predictive tool. Prospective clinical trials are now necessary to more accurately determine the efficacy of this agent in this patient group.
neuroendocrine tumors	advanced, metatstatic	MGMT	Under expression	IHC		temozolomide alone OR + thalidomide/bevacizumab/xeloda		Benefit	PubMed	19118063	Clinical Cancer Research	Low powered retrospective non-case/control study	IIIF	2009	101	Five patients had tumors that were MGMT deficient; all five tumors were pancreatic neuroendocrine tumors. Four of these 5 (80%) patients experienced partial radiologic responses to treatment (P = 0.001); 4 of 5 also experienced biochemical (chromogranin A) responses. One patient who did not experience a radiologic response experienced a chromogranin A response; conversely, one of the radiologic r…	MGMT deficiency, measured by immunohistochemistry, is more common in pancreatic neuroendocrine tumors than in carcinoid tumors as is treatment response to temozolomide-based therapy. Absence of MGMT may explain the sensitivity of some pancreatic neuroendocrine tumors to treatment.
melanoma		MGMT	Under expression	RT-PCR		temozolomide		benefit	PubMed	19147755	Clinical Cancer Research	Pre-clinical (in vitro and in vivo studies)	IVC	2009	26 cell lines	The results showed a broad spectrum of temozolomide sensitivity across the panel of cell lines, with IC(50) values ranging from 100 micromol/L to 1 mmol/L. There was a significant correlation between measured temozolomide sensitivity and a gene expression signature-derived prediction of temozolomide sensitivity (P < 0.005). Notably, MGMT alone showed a significant correlation with temozolomide se…	These results show that melanoma resistance to temozolomide is conferred predominantly by MGMT activity and suggest that MGMT expression could potentially be a useful tool for predicting the response of melanoma patients to temozolomide therapy					human melanoma-derived cell lines
pituitary carcinoma		MGMT	Under expression	IHC		temozolomide		benefit	PubMed	19654234	European Journal of Endocrinilogy	Case report (n = 1 to 5)	IVA	2009	3	During TMZ therapy, tumour sizes were significantly reduced, hormone levels normalized and symptoms of mass effects decreased in all three cases. The carcinoma was treated from 2004 to 2006 (23 months). Three years after the terminating treatment, the tumour has not regrown and hormone levels are normalized. Immunohistochemical staining for methylguanine DNA methyltransferase (MGMT) was negative …	TMZ therapy significantly decreased tumour volume, hormone hypersecretion and symptoms in all three patients, corresponding to the pathological findings regarding MGMT. TMZ therapy may be a new option for the treatment of resistant pituitary adenomas.
pituitary tumors	invasive	MGMT	both	IHC		temozolomide	adjuvant	not assessable	PubMed	20668043	The Journal of Clinical Endocrinology and Metabolism	Low powered retrospective non-case/control study	IIIF	2010	7	The DNA promoter site for MGMT was unmethylated in all 14 adequate specimens, and variable MGMT expression was seen in all 14 cases. There was no correlation between MGMT expression and clinical outcomes.	Thus, clinical response was not reliably predicted in our cohort by either MGMT promoter methylation or MGMT IHC immunoreactivity.
Glioma		MGMT	Over expression	RT-PCR, Western Blot		temozolomide		No Benefit	PubMed	21892781	Cell Biochemistry and Biophysics	Pre-clinical (in vitro and in vivo studies)	IVC	2012		MGMT expression increased significantly in the U251/TR cells compared with parental U251 cells. This increase was observed at both mRNA (1.17 ± 0.05 vs. 0.63 ± 0.04,P\0.01) and protein (1.47 ± 0.30 vs. 0.19 ± 0.03, P\0.01) levels	Our results demonstrate that the resistant cell line expresses MGMT at significantly higher levels compared with parental, TMZ-sensitive cell line. Therefore, one can conclude that the resistance of U251/TR cells to TMZ is associated with increased MGMT levels					U251/TR
Melanoma		MGMT	Over expression	qRT-PCR	MLH1, MSH2, ABCB1	temozolomide		No Benefit	PubMed	21460749	Melanoma Research	Pre-clinical (in vitro and in vivo studies)	IVC	2011		Interestingly only one of five melanoma cell lines expressed MGMT (Fig. 1). Confirming the importance of MGMT for the efficacy of temozolomide, the MGMT expressing cell line, MelC, was also the most resistant cell line (Table 1).	MelC was the most resistant cell line with rapid elimination of O-methylguanine adducts. This was in good agreement with its MGMT expression. The sensitive cell lines KAII and LIBR accumulated O-methylguanine adducts after a second treatment cycle with temozolomide in contrast with the other three cell lines. We conclude that MGMT expression and DNA adduct accumulation are relevant factors in tem…					MelA (MM-358), MelB (MM- 201), MelC (MM-254), KAII, and LIBR
glioma	anaplastic astrocytoma, glioblastoma	MGMT	Under expression	qRT-PCR		temozolomide	concomitant, adjuvant or single agent	Benefit	PubMed	21365007	PLoS One	Post-hoc biomarker correlative analysis of a non-randomized trial	IIC	2011	63	Low MGMT mRNA expression was strongly predictive for prolonged time to progression, treatment response, and length of survival in univariate and multivariate models (p<0.0001); the degree of MGMT mRNA expression was highly correlated with the MGMT promoter methylation status (p<0.0001); however, discordant findings were seen in 12 glioblastoma patients: Patients with methylated tumors with high M…
Primary Glioblastoma		MGMT	Under expression			temozolomide	concomitant with radiation or adjuvant	Benefit	PubMed	21331613	Brain Tumor Pathology	Retrospective non-case/control study	IIIE	2011	53	In 41 glioblastomas treated with temozolomide (TMZ) therapy (MGMT-immunopositive: n = 22, negative: n = 19), both PFS and OS were significantly better in MGMT-immunonegative glioblastomas. (PFS: P = 0.0015, OS: P = 0.0384).	We conclude that MGMT expression on immunohistochemistry (IHC) correlates with outcomes in patients with primary glioblastoma receiving TMZ and suggest the use of MGMT-IHC as a surrogate marker for predicting tumor chemosensitivity.
colorectal cancer	metastatic	MGMT	Under expression	IHC		temozolomide		Benefit	PubMed	21220612	Journal of Clinical Oncology	Case report (n = 1 to 5)	IVA	2011	2	Case1: The analysis showed no staining on imunohistochemistry for MGMT DNA repair enzyme. LowMGMT expression has been correlated with response to temozolomide.6 The patient was treated with temozolomide for 6 months. Treatment achieved both meaningful clinical benefit in terms of performance status, and a clear response by computed tomography (CT) imaging (Fig 1, axial CT section of the upper abd…	Our two reported patients represent the proof of concept that colorectal cancers with loss of MGMT expression may respond impressively to temozolomide
pituitary neoplasms		MGMT	Under expression			temozolomide		Benefit	PubMed	20845485	Cancer	Low quality review	IVD	2011	19	Ten of those 13 adenomas responded favorably, and 2 nonresponsive tumors had high-level MGMT immunoexpression. All 6 carcinomas responded to therapy, but data regarding MGMT expression were available for only 3 patients, and each had low MGMT expression. In 2 adenomas, morphologic studies were performed both before and after the patients received temozolomide. The responsive tumor had necrosis, h…	The current results indicated that temozolomide is efficacious in the treatment of aggressive pituitary adenomas and pituitary carcinomas. Evidence indicated that low-level MGMT immunoexpression is correlated with a favorable response. A significant proportion of pituitary adenomas and carcinomas had low MGMT immunoexpression
High grade sarcoma	brain metastasis	MGMT	Under expression			temozolomide	salvage	Benefit	PubMed	20805657	Neurologia Medico Chirurgica	Case report (n = 1 to 5)	IVA	2010	1	Promoter hypermethylation in the O(6)-methylguanine-deoxyribonucleic acid methyltransferase (MGMT) genes was detected and MGMT protein expression was negative in the recurrent tumor, so temozolomide (TMZ) salvage chemotherapy was given, and follow-up MR imaging showed tumor reduction	This case suggests that TMZ may be effective for brain metastasis of undifferentiated sarcoma without MGMT protein expression.
Glioblastoma		MGMT	Under expression	Western Blot		temozolomide		Benefit	PubMed	20517307	British Journal of Cancer	Pre-clinical (in vitro and in vivo studies)	IVC	2012	16 cell lines	The MGMT protein was detected in all TMZ-resistant cell lines, whereas no MGMT protein could be detected in cell lines that were TMZ sensitive. The MS-MLPA results were able to predict TMZ sensitivity in 9 out of 16 cell lines (56%). The qMSP results matched well with TMZ sensitivity in 11 out of 12 (92%) glioma cell lines. In addition, methylation as detected by bisulphite sequencing seemed to b…	The MGMT protein expression more than MGMT promoter methylation status predicts the response to TMZ in human tumour cell lines.
Malignant glioma		MGMT	Under expression	RT-PCR, Western Blot		temozolomide		Benefit	PubMed	20428759	International Journal of Oncology	Pre-clinical (in vitro and in vivo studies)	IVC	2010	7 cell lines	Furthermore, MGMT expression as determined from the MGMT mRNA expression levels using the real-time quantitative RT-PCR and Western blot analysis was not detected in the TMZ sensitive cell lines, A-172, AM-38, U-87MG and U-251MG. In contrast, such expression was detected in the TMZ-resistant cell lines, T98G, U-138MG and YH-13. The absolute values of MGMT mRNA normalized to the level of GAPDH in …	We present here a list of the most highly up-regulated and down-regulated genes which may be involved in conferring TMZ sensitivity/resistance in malignant gliomas, although most of the genes have not been implicated as a causal factor in the TMZ response except MGMT. We also demonstrated and confirmed the MGMT methylation status, quantitative MGMT mRNA levels, and MGMT protein expression levels …					U-87MG, U-138MG, A-172, AM-38, T98G, U-251MG and YH-13
brian tumor initiating cells		MGMT	Under expression	RT-PCR, Western Blot		temozolomide		Benefit	PubMed	20388697	NeuroOncology	Pre-clinical (in vitro and in vivo studies)	IVC	2010	20 cell lines	Sensitivity to TMZ was only associated with protein expression (P = .001). There were atypical BTICs including TMZ-resistant lines in which the methylation-specific PCR reaction revealed both methylated and unmethylated bands. BTICs are not uniformly resistant to TMZ; some are sensitive. MGMT status does not predict TMZ response with high precision.
glioblastoma		MGMT	Under expression			temozolomide		Benefit	PubMed	20150365	NeuroOncology	Retrospective non-case/control study	IIIE	2010	71	In the cohort of TMZ-treated patients, lack of MGMT protein expression was strongly associated with longer OS (HR of death 5.53, 95% CI 1.76 –17.37; P ¼ .003). In contrast, in patients who received no TMZ therapy, no differences in OS according to MGMT protein expression (HR of death 1.0, 95% CI 0.45 –2.2; P ¼ .99) were observed. A similar analysis using patient subgroups according to the MGMT pr…	In patients treated with TMZ (n = 42), MGMT protein expression predicted a significantly shorter overall survival (OS; hazard ratio [HR] for death 5.53, 95% confidence interval [CI] 1.76-17.37; P = .003), whereas in patients without TMZ therapy (n = 29), no differences in OS were observed (HR for death 1.00, 95% CI 0.45-2.20; P = .99). These data suggest that lack of MGMT protein expression is su…
glioblastoma		MGMT	Under expression			temozolomide		Benefit	PubMed	19846906	Anticancer Research	Low quality review	IVD	2009		It is apparent that lower MGMT expression is associated with better outcomes following TMZ therapy. This makes MGMT expression a biomarker distinguishing patients who would benefit from TMZ treatment from those who would not
glioblastoma		MGMT	Under expression	Western Blot		temozolomide		Benefit	PubMed	19011762	Journal of Neuro-Oncology	Pre-clinical (in vitro and in vivo studies)	IVC	2009	13 xenograft models	This demonstrated an inverse relationship between MGMT protein levels and TMZ sensitivity (r= −0.75; p=0.003), with high level MGMT expression invariably associated with TMZ resistance. For tumors with a low but detectable MGMT expression (GBM8, 12, 16, 36, GS28) there was considerable variability in survival benefit ranging from 68% to 585% prolongation in median survival. Thus, while there was …						glioblastoma xenograft model
pediatric solid tumors		MGMT	Under expression		MLH-1 (positive) MSH-2 (positive)	temozolomide		benefit	PubMed	10741727	Clinical Cancer Research	Pre-clinical (in vitro and in vivo studies)	IVC	2000	17 xenograft models	Tumors classified as having high or intermediate sensitivity had low or undetectable MGMT and expressed detectable MLH-1 and MSH-2 proteins.	These results indicate that MGMT is the primary mechanism for temozolomide resistance, but in the absence of MGMT, proficient mismatch repair determines sensitivity to this agent.					neuroblastoma, rhabdomyosarcoma, brain tumors models, Rh28c tumors, Rh30c tumors, Rh30
Melanoma		MGMT	Under expression			temozolomide		benefit	PubMed	16039682	Toxicology and applied pharmacology	Pre-clinical (in vitro and in vivo studies)	IVC	2006		Melanoma-transfected cells were found to be significantly less sensitive to nitrosoureas (carmustine, fotemustine, streptozotocin) and temozolomide with an increase of IC(50) values between 3 and 14 when compared to parent cells.	After MGMT transfection in CAL77 cells, an increase in the IC50 value was also observed for temozolomide					CAL77
Glioma		MGMT	Under expression	RT-PCR, immunoblot	p53	temozolomide		benefit	PubMed	16405512	Journal of Neurochemistry	Pre-clinical (in vitro and in vivo studies)	IVC	2006		These data correlated well witht he EC50 data for colonogenic survival which showed the highest resistance to TMZ in LN18 and T98G cells	We found that the levels of MGMT expression were a major predictor of TMZ sensitivity in human glioma cells. MGMT activity and clonogenic survival after TMZ exposure are highly correlated (p < 0.0001, r2 = 0.92). The MGMT inhibitor O6-benzylguanine sensitizes MGMT-positive glioma cells to TMZ whereas MGMT gene transfer into MGMT-negative cells confers protection.					LN-18, U138MG,U87MG, LN-428, D247MG, T98G, LN-319, LNT-229, A172,U251MG, U373MG and LN-308
gliomas		MGMT	Under expression			temozolomide		benefit	PubMed	17906460	Current opinion in Oncology	Low quality review	IVD	2007		Chinot et al. [26_x0001_ ] reported a correlation between low MGMT protein levels and response to an alternative, dose-dense neoadjuvant temozolomide regimen (150 mg/m2 per day in a 7 day on/7 day off regimen for four cycles before radiotherapy) delivered to 29 patients with inoperable newly diagnosed glioblastoma. The response rates in patients with low and those with high MGMT expression were 5…	MGMT promoter methylation and low expression of MGMT-encoded protein are frequently observed in low-grade gliomas and anaplastic oligodendroglial tumours. In such tumours, however, preliminary studies have yielded contradictory results on the predictive value of MGMT status regarding objective response to chemotherapy and correlation with 1p/19q deletion.
spinal cord astrocytoma		MGMT	Under expression	RT-PCR		temozolomide		benefit	PubMed	17542512	Journal of Neurosurgery spine	Case report (n = 1 to 5)	IVA	2007	1	The malignant spinal cord astrocytoma in the present case did not express MGMT. The patient has had an excellent clinical response to TMZ, consistent with the findings reported for cerebral GBMs	Using the TMZ chemoradiation protocol for newly diagnosed malignant spinal cord astrocytoma might have spared our patient a second surgery and the resulting morbidity. The low level of MGMT expression in this tumor correlated well with the treatment response. Expression of MGMT is an important predictor of the response of GBM to TMZ chemotherapy. Yet it is premature to use gene expression profili…
Melanoma		MGMT	Under expression	Nothern Blot		temozolomide		benefit	PubMed	16964376	International Journal of Oncology	Pre-clinical (in vitro and in vivo studies)	IVC	2006	3 cell lines	M14 F1 clone, devoid of MGMT activity, was the most susceptible to TMZ and, as expected, its sensitivity to the drug was not affected by the MGMT inhibitor. In the absence of BG, LCP-Mel E6 and GL-Mel B3 clones, endowed with low and comparable MGMT activity, displayed TMZ IC50 values significantly higher than those shown by M14 F1 cells. GL-Mel B3 was also significantly more resistant to TMZ than…	Up-regulation of MGMT activity, as well as additional molecular changes, including impaired MMR, account for the acquired TMZ resistance. Melanoma cells exposed to TMZ+BG acquire a level of TMZ resistance comparable to that of the cells exposed to TMZ alone. However, combined treatment of TMZ with BG appears to promote the development of MGMT-independent mechanisms of TMZ resistance.					M14 , LCP-Mel, GL-Mel,
glioblastoma		MGMT	Under expression	Western Blot		temozolomide		benefit	PubMed	16899625	Clinical Cancer Research	Pre-clinical (in vitro and in vivo studies)	IVC	2006		Temozolomide enhances radiation response most effectively in glioblastomas without detectable MGMT expression. On concurrent radiation + temozolomide administration in MGMT-negative glioblastomas, there seems to be decreased double-strand DNA (dsDNA) repair capacity and enhanced dsDNA damage compared either with radiation alone or with sequentially administered temozolomide. Our data suggest that…	The present study shows that temozolomide enhances radiation response most effectively in MGMT-negative glioblastomas by increasing the degree of radiation-induced double-strand DNA damage. In MGMT-positive glioblastomas, depletion of MGMT by the addition of O(6)-benzylguanine significantly enhances the antitumor effect of concurrent radiation + temozolomide. These are among the first data showin…

## Sheet: SUMMARY
SUMMARY
Level of Evidence	# of studies	marker expression status	Predictive effect of marker	Disease
Level 1	1
ID	1	both (over/under expression)	not assessable	glioblastoma multiforme (1)
Level 2	8
IIB	1	under expression	benefit	Acute myeloid leukaemia (AML)/ myelodysplastic syndrome (MDS) (1)
IIC	1	both (over/under expression)	not assessable	Small cell lung cancer (1)
	1	under expression	benefit	glioma (1)
IID	2	under expression	benefit	melanoma (1), glioblastoma (1)
	3	both (over/under expression)	not assessable	advanced mycosis fungoides/Sézary syndrome (1), melanoma (1), glioblastoma multiforme (1)
Level 3	14
IIIE	5	under expression	benefit	glioblastoma (3), pituitary tumors (1), neuroendocrine tumor (1)
IIIF	4	under expression	benefit	pitutary tumors (2), oligodendrogliomas (1), neuroendocrine tumors (1)
	5	both (over/under expression)	not assessable	pituitary tumors (2), glioblastoma (1), pediatric brain cancer(1), uterine leiomyosarcoma (1)
Level 4	32
IVA	7	under expression	benefit	neuroblastoma (1), corticotroph tumours (1), pituitary tumors (1), colorectal cancer (1), High grade sarcoma (1), spinal cord astrocytoma (1)
IVC	16	under expression	benefit	glioblastoma (8), glioma (2), medulloblastoma (1), melanoma (3), pediatric solid tumors (1), brian tumor initiating cells (1)
	3	over expression	no benefit	gliobastoma (1), melanoma (1), glioma (1)
	2	both (over/under expression)	not assessable	glioma (1), pediatric medulloblastoma (1)
IVD	3	under expression	benefit	glioma (1), glioblastoma (1), pituitary neoplasms (1)
IVE	1	both (over/under expression)	not assessable	pituitary carcinoma (1)
TOTAL	55
