# Supplementary material for: Quantification and expert evaluation of evidence for chemopredictive biomarkers to personalize cancer treatment
Source: Oncotarget. 2016 Nov 24;8(23):37923–34. doi: 10.18632/oncotarget.13544 (PMC5514962; doi:10.18632/oncotarget.13544)
Supplement: Supplementary file 4 [file oncotarget-08-37923-s004.xlsx]

## Sheet: RRM1+gemcitabine
Cancer Type	Gene Symbol	Cancer Stage	Gene/Protein Expression	Type of assay	Other genes studied	Drug/Combination of drugs	Therapy setting	Predictive effect of biomarker on therapeutic outcome	Source	Source ID	Journal Name	Type of Study	Strength of Evidence	Year of Publication	Total # of samples in study	Outcome in Publication (results&discussion)	Context from Source (Conclusion)	Pathways involved	Patient inclusion criteria	Patient exclusion criteria	Adverse Events	Model system (Specify if human, cell line, animal model)
NSCLC	RRM1	advanced	Under expression	IHC	ERCC1 (high/low), TUBB3 (high/low)	Gemcitabine, Gemcitabine+Paclitaxel, gemcitabine+cisplatin, paclitaxel+carboplatin+docetaxel+cisplatin, pemetrexed+cisplatin, paclitaxel, pemetrexed		benefit	PubMed	25119181	Cancer Chemotherapy and Pharmacology	Prospective biomarker driven non-randomized clinical trial	IIB	1999	85	Among those in Group A, treatment responses were as follows: CR in none patient, PR in 23 patients = 56.1 % (95 % CI 39.1–70.7 %), SD in 13 patients = 31.7 % (95 % CI 17.1–46.3 %), and PD in five patients = 12.2 % (95 % CI 2.4–22.0 %). The overall response rate (CR + PR) was 56.1 %. In contrast, for patients in Group B, the responses included CR in none patient, PR in 14 patients = 31.8 % (95 % C…	Our results have demonstrated that tailored chemotherapy based on ERCC1, RRM1, and β-tubulin III expression showed significantly increased response rate, median PFS time, and 1-year survival rate in patients with NSCLC, without an increase in adverse effects.		(1) pathological- and radiological-based diagnosis of stage IIIB or IV, inoperable NSCLC; (2) measurable tumors using computerized tomography (CT) scanning; (3) Eastern Cooperative Oncology Group (ECOG) performance status between 0 and 2; (4) predicted survival time ≥3 months; and (5) signed informed consent to participate in the study	(1) ECOG performance status >2; (2) severe complications, including cardiovascular and pulmonary diseases, bone marrow suppression, liver and renal dysfunctions, and/or organ failures; (3) brain metastasis; (4) chemotherapy history; (5) predicted survival time <3 months; and (6) unwillingness to receive chemotherapy	bone marrow suppression, nausea, vomiting, liver and renal dysfunction
NSCLC	RRM1		Under expression			Gemcitabine		benefit	PubMed	24792823	Pharmaceutical Research	Pre-clinical (in vitro and in vivo studies)	IVC	2014		Pre-exposure of siRNA formulation incurred the cascade of chemosensitization which resulted in reduced protein level of RRM1 and ultimately turned to improved inhibitory activity after treatment with Gemcitabine	The 5-fold increase in Gemcitabine sensitivity following subgrowth inhibitory RRM1 knockdown using siRNA nanoconstructs correlates well with a previous report (16966686), where stably expressed shRNAs were used to knockdown RRM1. Taken collectively results suggest that prepared nano-constructs may be a novel therapeutic strategy for reducing a dose of Gemcitabine with combination therapy or alone…					A549
NSCLC	RRM1		Under expression			Gemcitabine		benefit	PubMed	15172981	Cancer Research	Pre-clinical (in vitro and in vivo studies)	IVC	2004		Profiling results were further verified by examining the levels of RRM1 protein in the resistant variants as compared with their cell lines of origin. Western blot analysis confirmed the RNA expression results. Significant increases in RRM1 protein were found in both H358-G200 (resistant) and H460-G400 (resistant) compared with H358 and H460, respectivelyTo assess whether RRM1 from H358-G200 cell…	The results from this study indicate that the level of RRM1 may affect gemcitabine response. Furthermore, RRM1 may serve as a biomarker for gemcitabine response					H358, H460
NSCLC	RRM1	locally advanced	Under expression	RT-PCR		Gemcitabine+carboplatin		benefit	PubMed	16966686	Journal of Clinical Oncology	Low powered IIC study	IID	2006	35	Increased RRM1 expression resulted in resistance to gemcitabine. The gemcitabine IC50 of H23-R1 (cell line) was eight-fold higher than the IC50 of H23-Ct (cell line). ReducedRRM1 expression increased sensitivity to gemcitabine. The gemcitabine IC50 of H23siR1 (cell line) was 10-fold lower than the IC50 of H23siCt (cell line). There was a similar relationship between RRM1 expression and cytotoxici…	The results strongly suggest that tumoral RRM1 expression is a major predictor of disease response to gemcitabine/platinum chemotherapy					H23-Ct, H23-R1, H23siR1, and H23siCt
NSCLC	RRM1	advanced	Under expression	RT-PCR	ERCC1 (low)	gemcitabine/cisplatin versus gemcitabine/cisplatin/vinorelbine versus gemcitabine/vinorelbine followed by vinorelbine/ifosfamide.		benefit	PubMed	14977831	Clincal Cancer Research	Post-hoc biomarker correlative analysis of a prospective randomized clinical trial	ID	2004	100	There was a strong correlation between RRM1 and ERCC1 mRNA expression levels (Spearman r = 0.410; P < 0.001). In the gemcitabine/cisplatin arm, patients with low RRM1 mRNA expression levels had significantly longer median survival than those with high levels [13.7 versus 3.6 months; 95% confidence interval (CI), 9.6-17.8 months; P = 0.009]. Median survival was also significantly longer among pati…	RRM1 mRNA expression is a crucial predictive marker of survival in gemcitabine/cisplatin-treated patients. Genetic testing of RRM1 mRNA expression levels can and should be used to personalize chemotherapy		histologically or cytologically confirmed diagnosis of advanced NSCLC with malignant pleural effusion or metastatic disease and the absence of prior chemotherapy
NSCLC	RRM1	stage IIIB, IV and lymph node metastasis	Under expression	IHC	ERCC1, LRP	gemcitabine concomitant with nedaplatin (Obs Group) VS. gemcitabine combined with cisplatin (Control Group)		benefit	PubMed	25227833	Asian Pacific Hournal of Cancer prevention	Case-control study	IIIC	2014	68	positive expressions of ERCC1, RRM1 and LRP might increase patients’ drug resistances to gemcitabine concomitant with nedaplatin	The results of this study indicated that the positive expressions of ERCC1, RRM1 and LRP could reduce the short- and long term clinical efficacies of gemcitabine concomitant with nedaplatin, which was predicated to be correlated with the increase of patients’ drug resistance, suggesting that the expressions of ERCC1, RRM1 and LRP could be considered as the drug resistance associated molecular pre…
urothelial carcinoma	RRM1		Over expression			Gemcitabine		no benefit	PubMed	24924837	The Kaohsiung Journal of Medical Sciences	Pre-clinical (in vitro and in vivo studies)	IVC	2014		RRM1 expression was significantly increased, whereas dCK was reduced in NG sublines. RRM2 and hENT1 levels fluctuated in the cells. However, the levels of [hENT1 _x0001_ dCK/RRM1 _x0001_ RRM2] correlated well with the Gemresistant phenotype						NTUB1
NSCLC	RRM1	advanced	Under expression	IHC		Gemcitabine+carboplatin/ Docetaxel+carboplatin / Vinolrebine+carboplatin	first line	benefit	PubMed	24647522	PloS One	Post-hoc biomarker correlative analysis of a non-randomized clinical trial	IIC	2014	229	in patients receiving gemcitabine-based therapy, the disease control rate (DCR) and progression-free survival (PFS) of patients with RRM1-negative tumors were significantly higher than in patients with RRMI-positive tumors (P = 0.041 and P = 0.01, respectively), and multivariate analysis showed that RRM1 expression was an independent prognostic factor (P = 0.013). No similar differences were foun…	Negative RRM1 expression in advanced NSCLC is associated with a higher response rate to gemcitabine-based chemotherapy. In patients with RRM1-positive tumors, docetaxel and vinorelbine showed a higher therapeutic efficacy than gemcitabine-based therapy. Additional prospective studies are needed to investigate the predictive meaning of RRM1 in the response to chemotherapy.
adrenocortical carcinoma	RRM1		Under expression			mitotane+gemcitabine		benefit	PubMed	24018612	Molecular and Cellular Endocrinology	Pre-clinical (in vitro and in vivo studies)	IVC	2014		In line with the drug sensitivity profiles, synergistic mitotane plus gemcitabine combination treatment in SW- 13 cells, simultaneous or sequential gemcitabine- mitotane, did not up-modulate RRM1 gene expression rendering the cells more sensitive to both drugs, whereas the antagonist sequential mitotane-gemcitabine combination induced RRM1 gene up-modulation, similar to mitotane alone. By contras…						SW-13, H295R
NSCLC	RRM1	advanced	Under expression	AQUA, RT-PCR	ERCC1 (low)	Gemcitabine+Carboplatin/docetaxel		benefit	PubMed	23690416	Journal of Clinical Oncology	Prospective biomarker driven randomized clinical trial	IC	2013	275	In a comparison of the four protein-expression groups between the experimental and control arms, a significant survival advantage was found for patients with low ERCC1 and low RRM1 in the control arm compared with the same group in the experimental arm (log-rank P _x0001_ .02), although both received GCb therapy. We found no significant correlation between best response and in situ protein levels…	we did observe a statistically significant survival benefit for patients with low levels of both proteins in the control arm compared with the same group of patients in the experimental arm. Because we did not find a significant bias for parameters known to affect survival between both arms, we conclude that our trial result is false negative		Eligibility criteria included a diagnosis of NSCLC, stage IV or wet IIIB disease (American Joint Committee on Cancer Staging Manual, version 6), availability of formalin-fixed and paraffinembedded (FFPE) tumor specimens or willingness to undergo a biopsy to obtain such a specimen, and disease measurable or evaluable by RECIST criteria.17 Patients were randomly assigned 2:1 to the experimental ver…
NSCLC	RRM1	stage IIB to IIIA	Over expression	RT-PCR, IHC	ERCC1 (low), KRAS, EGFR	gemcitabine+cisplatin+icotinib		benefit	PubMed	23621919	World Journal of surgival oncology	Low powered retrospective non-case/control study	IIIF	2013	11	In our study, most of the patients who had achieved a clinical response had low levels of ERCC1 mRNA and high levels of RRM1 mRNA, which was similar to the postoperative immunohistochemistry results. One possible explanation is that RRM1 expression status might not be the crucial factor in this sequential treatment. Furthermore, it has been noted that gene expression levels increase after chemoth…	most cases who achieved a clinical response had low levels of ERCC1 expression and high levels of RRM1.		Patients with histologically confirmed NSCLC adenocarcinoma at stage IIB or IIIA were eligible for enrollment in this study	. Patients were excluded if they had received prior chemotherapy, radiotherapy or targeted therapy for any type of malignancy, and patients with interstitial lung disease were also excluded
NSCLC	RRM1		Under expression		CHK1	gemcitabine		benefit	PubMed	23483975	PloS One	Pre-clinical (in vitro and in vivo studies)	IVC	2013		In these clones, gemcitabine resistance was associated with a 20-fold increase in RRM1 mRNA and protein expression; and RRM1 knockdown with ON-TARGETplus SMARTpool siRNA restored gemcitabine sensitivity (IC50 ratios: 0.15 for H23- G-C8 and H23-G-C23, 0.19 for H1299-G-C2 and 0.09 for H1299-G-C18)	In conclusion, we identified CHK1 inhibition as a major modulator of RRM1-dependent gemcitabine efficacy using a synthetic lethality screen with 87 protein kinases. The impact of CHK1 inhibition is particularly pronounced in cells resistant to gemcitabine as a result of high RRM1 expression levels. This implies that the combination of a CHK1 inhibitor and gemcitabine is likely to be most effectiv…					H23, H125, H650, H1299, H1648, and H2122
NSCLC	RRM1	advanced	Under expression	RT-PCR	BRCA1 (low)	gemcitabine+cisplatin		benefit	PubMed	23359225	Chinese Journal of Cancer research	Prospective biomarker driven non-randomized clinical trial	IIB	2012	94	Gemcitabine-Cisplatin group had a higher response rate, and longer median time to progression (TTP) and median overall survival (OS) time than the other 2 groups. The response rates in the Gemcitabine-cisplatin, docetaxel-cisplatin and venolrebine-cisplatin groups were 42.9%, 36.7% and 27.9%, respectively (P=0.568). The median TTP was 5.6, 5.0, 4.8 months (P=0.975), respectively, and the median O…	Our data suggest that treatment of patients with advanced NSCLC based on the intratumoral expression of RRM1 and BRCA1 results in promising outcome with a response rate of 42.9%, a median TTP of 5.6 months, and a median OS time of 13.3 months in the Gemcitabine Cisplatin subgroup		Eastern Cooperative Oncology Group performance status (ECOG PS) of 0−2, aged over 18 years, adequate hematological function (hemoglobin >9 g/dl, neutrophil count >1,500/mm3, and platelet count >100,000/mm3), renal function (creatine clearance rate >50 ml/s) and liver function (bilirubin <1.5 times the normal upper limit, aspartate aminotransferase and alanine aminotransferase <2 times the normal …	Patients with symptomatic brain metastases, spinal cord compression, uncontrolled massive pleural effusion, and previous chemotherapy were excluded.	Grade 3/4 myelosuppression included neutropenia (28 patients), thrombocytopenia (11 patients) and anemia (6 patients). No symptomatic grade 4 toxicities were noted. Severe grade 3 symptomatic toxicities included fatigue (6 patients), pain (3 patients), nausea and vomiting (3 patients), hypersensitivity reaction (1 patient), haemoptysis (1 patient) and dyspnea (1 patient).
NSCLC	RRM1	advanced	Under expression	IHC, AQUA	ERCC1 (low)	Gemcitabine+Carboplatin		benefit	PubMed	19884554	Journal of Clinical Oncology	Post-hoc biomarker correlative analysis of a prospective randomized clinical trial	ID	2009	170	For comparison, the raw values ranged from 8.2 to 157.3 (median, 46.7) for RRM1 and from 8.2 to 115.2 (median, 40.2) for ERCC1. Best measurable responses ranged from a 100% reduction (−100%) to a 133% increase in tumor sizes. In situ RRM1 levels were significantly and inversely correlated with disease response (r = −0.41; P = .001; Fig 3A) in the 58 patients with both parameters available. Likewi…	We further conclude that RRM1 and ERCC1 are predictive markers of gemcitabine and gemcitabine and carboplatin efficacy, and that a determination of protein expression levels of both markers in routinely collected specimens from patients with advanced NSCLC in community oncology practices is feasible in approximately half of all patients without requiring a change practice patterns. Future trials …		previously untreated stage IIIB/IV NSCLC,16 a PS of 2,17 and measurable disease by Response Evaluation Criteria in Solid Tumors (RECIST),18		fatigue, dyspnea, anorexia, and nausea
NSCLC	RRM1	advanced	Under expression	IHC		gemcitabine/platinum, gemcitabine/vinorelbine, or paclitaxel/platinum; gemcitabine/vinorelbine, docetaxel, gefitinib, erlotinib, pemetrexed, irinotecan/platinum, gemcitabine/platinum, or paclitaxel/platinum)	first line, second line	benefit	PubMed	20223551	Lung Cancer	Low powered retrospective non-case/control study	IIIF	2010	40	The overall survival of RRM1-positive groups was significantly shorter than RRM-negative groups (5.1 months vs. 12.9 months, p = 0.022). Disease control rate (PR+SD) of the RRM1-positive groups was significantly lower than that of RRM1-negative groups (23% vs. 56%, p = 0.053). In the current study, the disease control rate, including partial response and stable disease, was higher in the RRM1-neg…	In patients with gemcitabine-treated advanced NSCLC, patients with RRM1-positive tumors had worse overall survival and disease control than patients with RRM1-negative tumors
NSCLC	RRM1	advanced	Under expression	RT-PCR	ERCC1, EGFR	cisplatin+gemcitabine OR gemcitabine alone		benefit	PubMed	16980606	Annals of Oncology	Post-hoc biomarker correlative analysis of a non-randomized clinical trial	IIC	2006	70	patients with low RRM1 had a significantly longer Median Survival Time (13.9 versus 10.9, log-rank 4.26, P = 0.039). Moreover, it was found that in patients with low expression level of both ERCC1 and RRM1 in comparison to those patients with a high level of one or both genes, survival increased significantly (14.9 versus 10.0, log-rank 4.47, P = 0.0345). Again, the effect was more profound when …	high levels of ERCC1 and/or RRM1 have an adverse effect on survival following the administration of the combination of cisplatin/gemcitabine, either in snap frozen or paraffin embedded tumoral tissues, as well as the presence of a good correlation between the expression level of the two genes
NSCLC	RRM1	advanced	Under expression	IHC	ERCC1	cisplatin+gemcitabine OR cisplatin+vinolrebine OR cisplatin+docetaxel	first line	benefit	PubMed	19488864	Medical oncology	Retrospective non-case/control study	IIIE	2010	124	Both ERCC1 and RRM1 positive expression were associated with poorer tumor response in the patient population	in our study, no significant correlation between RRM1 expression levels and survival was detected, although there was negative association between RRM1 expression and response.		patients must have received at least two cycles of first line platinum-based chemotherapy; must have measurable tumor response; and must have available paraffin-embedded tissue samples
Pancreatic Cancer	RRM1		Under expression	RT-PCR		gemcitabine		benefit	PubMed	17131328	International Journal of Cancer	Low powered retrospective non-case/control study	IIIF	2007	18	After RRM1-specific RNAi transfection, gemcitabine chemoresistance of MiaPaCa2-RG was reduced to the same level of MiaPaCa2. The 18 recurrent pancreatic cancer patients treated by gemcitabine were divided into 2 groups by RRM1 levels. There was a significant association between gemcitabine response and RRM1 expression (p= 0.018). Patients with high RRM1 levels had poor survival after gemcitabine …	RRM1 should be a key molecule in gemcitabine resistance in human pancreatic cancer through both in vitro and clinical models. RRM1 may have the potential as predictor and modulator of gemcitabine treatment					MiaPaCa-2, MiaPaCa2-RG
lung adenocarcinoma	RRM1	advanced	Under expression	RT-PCR	RRM2 (low)	gemcitabine+docetaxel		benefit	PubMed	18414411	British Journal of Cancer	Post-hoc biomarker correlative analysis of a non-randomized clinical trial	IIC	2008	42	patients with RRM1 mRNA expression in the lowest quartile attained a significantly higher time to progression (P=0.044) and overall survival (P=0.02) and showed a trend towards a higher response rate (P=0.06), compared to patients in the highest quartile of RRM1 expression. Furthermore, patients with low expression of both RRM1 and RRM2 derived the maximum benefit from docetaxel/gemcitabine, with…	Ribonucleotide reductase subunit M1 and RRM2 mRNA expression in lung adenocarcinoma tumours is associated with clinical outcome to docetaxel/gemcitabine. Prospective studies are warranted to evaluate the role of these markers in tailoring chemotherapy.
NSCLC	RRM1	advanced	both	IHC		paclitaxel+cisplatin+gemcitabine vs. cisplatin and vinorelbine		not assessable	PubMed	23038758	Annals of Oncology	Post-hoc biomarker correlative analysis of a prospective randomized clinical trial	ID	2013	261	Disease control rate (complete remission + partial response + stable disease), PFS and OS were not significantly improved in patients with RRM1-neg tumors receiving regimen A (73% versus 35%, P = 0.366, 6.73 months versus 7.6 months, P = 0.207 and 11.07 months versus 12.37 months and 0.103, respectively)	RRM1 protein expression was without any predictive impact in patients treated with cisplatin, paclitaxel and gemcitabine. Surprisingly, the predictive power was demonstrated in the cisplatin and vinorelbine arm and may suggest that RRM1 is involved in vinorelbine sensitivity warranting further research.		chemotherapy-naïve patients aged 18–75 years with histologically verified, unresectable NSCLC, performance status 0–2 and normal organ function were included in the study (LU2007) between January 2003 and February 2006	Patients with brain metastasis were excluded
NSCLC	RRM1	advanced	Under expression	IHC		gemcitbine+cisplatin		benefit	PubMed	21496433	Chinese Journal of Lung Cancer	Retrospective non-case/control study	IIIE	2011	75	Response rate in RRM1 protein high expression groups (31.3%) was remarkably lower than that in low expression groups (41.3%), the difference was statistically significant (P=0.005). 1-year survival rate in RRM1 protein high expression groups (27.6%) was remarkably lower than that in low expression group (58.7%), the difference was statistically significant (P=0.009). No significant different of m…	RRM1 protein expression levels are closely related to effects of gemcitabine and cisplatin chemotherapy and prognosis of advanced NSCLC patients
NSCLC	RRM1	advanced	Under expression	RT-PCR	ERCC1 (low)	gemcitabine+carboplatin		benefit	PubMed	23086647	Journal of Zhejiang University Medical Sciences	Low powered retrospective non-case/control study	IIIF	2012	49	Significant difference was found in response rate to chemotherapy (P<0.05,P<0.01,P<0.05),median survival time (P<0.05,P<0.01,P<0.05) and 1-year survival rate (P<0.01,<0.05,P<0.05) between patients with low RRM1 and ERCC1 expression levels in tumor tissues or low RRM1 expression levels in peripheral blood and those with high RRM1 and ERCC1 expression levels.	The expression of RRMI and ERCC1 genes in tumor tissues and RRM1 in peripheral blood lymphocytes is closely correlated with the response to chemotherapy and prognosis of patients with advanced NSCLC treated with gemcitabine plus carboplatin
NSCLC	RRM1	advanced	Under expression	IHC		group1 (gemcitabine or gemcitabine+cisplatin), group 2 (docetaxel or docetaxel+cisplatin)		benefit	PubMed	24595080	Cancer Biomarker	Prospective biomarker driven non-randomized clinical trial	IIB	2013	96	There were statistically significant improvements between the personalized therapy group versus the standard therapy group in disease control rate (82.9% vs 55.3%, P=0.004), and PFS (median: 5.5 months vs 3.0 months, P=0.005). Besides, the OS had a tendency to become more prolonged (median: 16.0 months vs 12.4 months, P=0.286). The subgroup analysis suggested the survival benefit in the elderly p…	RRM1 IHC expression tailored selection of first-line therapy could improve therapeutic outcomes in patients with advanced NSCLC.
Colon Cancer	RRM1		Over expression			gemcitabine		no benefit	PubMed	16230416	Cancer Research	Pre-clinical (in vitro and in vivo studies)	IVC	2005		The expression of RRM1 mRNA was 25-fold increased in the resistant tumor, as measured by real-time PCR, which was confirmed by Western blotting.	Expression microarray identified RRM1 as the gene with the highest increase in expression in the Colon 26-G, which might clarify its complete gemcitabine-resistant phenotype.					Colon 26-A, Colon 26-G
NSCLC	RRM1		Over expression			gemcitabine		no benefit	PubMed	16891466	Molecular Cancer Therapeutics	Pre-clinical (in vitro and in vivo studies)	IVC	2006		RRM1 expression increased gradually in the process of establishing gemcitabine-resistant cells. Furthermore, suppression of RRM1 expression by siRNA restored gemcitabine cytotoxicity. Our results indicate that the induction of RRM1 expression by exposure to gemcitabine resulted in the acquisition of resistance to gemcitabine	These results strongly suggest that RRM1 expression is an important determinant of the responses to gemcitabine-containing chemotherapy.					H23/GEM-R, NCI-H23
Lung Cancer	RRM1		Under expression			gemcitabine		benefit	PubMed	22785206	Cancer Biology and Therapy	Pre-clinical (in vitro and in vivo studies)	IVC	2012		We showed that knocking down of RRM1 expression in tumor cells that overexpress RRM1 using RRM1-specific siRNA significantly delayed the growth of the tumors, indicating that RRM1 may be a potential target for cancer therapy	These findings suggest that silencing RRM1 expression using siRNA could potentially be an effective strategy to overcome gemcitabine resistance					TC-1-GR tumor-bearing mice
nasopharyngeal carcinoma	RRM1	advanced	Under expression	IHC		gemcitabine+ cisplatin/carboplatin, venolrebine, docetaxel, xeloda		benefit	PubMed	22692073	Chinese Journal of Cancer	Low powered retrospective non-case/control study	IIIF	2012	48	The progression-free survival of the RRM1-positive group was shorter than that of the RRM1-negative group (5 months vs. 7 months, P = 0.036), and the response rate of the RRM1-positive group was somewhat lower than that of the RRM1-negative group (51.6% vs. 35.3%, P = 0.278). There was no significant difference in median survival between the RRM1-positive and RRM1-negative groups (22 months vs. 1…	Our results show that RRM1-negative expression is related with longer progression-free survival in advanced NPC patients treated with gemcitabine-based regimens
pancreatic ductal adenocarcinoma	RRM1		both	IHC, RT-PCR	ERCC1	gemcitabine based chemotherapy		not assessable	PubMed	22436573	BMC Cancer	Retrospective non-case/control study	IIIE	2012	94	There was no significant association between high or low expression of either RRM1 or ERCC1, detected by IHC and OS (14.4 vs. 19.9 months; P = 0.5 and 17.1 vs. 19.9; P = 0.83 respectively) or PCR and OS (48.0 vs. 24.1 months; P = 0.21 and 22.0 vs. 16.0 months; P = 0.39 respectively). Similar results were obtained for DFS.	RRM1 and ERCC1 expression does not seem to have a clear predictive or prognostic value in pancreatic cancer. Our data raise some questions regarding the real clinical and practical significance of analyzing these molecules as predictors of outcomes
NSCLC	RRM1	advanced	Under expression	RT-PCR	ERCC1(low)	gemcitabine+carboplatin	first line	benefit	PubMed	22302408	Cancer Chemotherapy and Pharmacology	Low powered retrospective non-case/control study	IIIF	2012	49	Patients with low RRM1 expression in peripheral blood or low RRM1 or ERCC1 expression in tumor tissue experienced better response to chemotherapy (50.0 vs. 16.0%, 50.0 vs. 16.0%, and 54.2 vs. 12.0%; P = 0.012, 0.012, and 0.003; respectively), longer median survival (18.5 vs. 13.0 months, 18.5 vs. 12.0 months, and 19.8 vs. 12.5 months; P = 0.043, 0.014 and 0.007; respectively), and longer progress…	Advanced NSCLC patients with low RRM1 mRNA expression both in peripheral blood and in tumor tissue could benefit from gemcitabine/carboplatin chemotherapy. ERCC1 mRNA expression in tumor tissue may be a predictive and prognostic indicator in advanced NSCLC patients receiving gemcitabine/carboplatin chemotherapy.		Patients with histologically conWrmed advanced NSCLC (stage III or IV), who were not candidates for surgery or radiotherapy with curative intent, were included in this study. Other eligibility criteria included no history of previous chemotherapy; the presence of at least one objectively measurable lesion; tumor tissue sample from bronchoWberscopy or percutaneous lung biopsy of suYcient size for …	The exclusion criteria included pregnancy or lactation; serious infection or impairment of organ function; more than two metastases in other organs.
NSCLC	RRM1	advanced	Under expression	qRT-PCR	ERCC1 (low)	gemcitabine/carboplatin/docetaxel/vinorelbine/AUC 5		benefit	PubMed	22028294	Cancer	Meta analysis of IIB, IIC studies	IIA	2012	181	There were statistically significant improvements between the personalized therapy group (patients stratified based on biomarker expression levels) versus the standard therapy group in response (44% vs 22%; P = .002), OS (median: 13.3 months vs 8.9 months; P = .016), and PFS (median: 7.0 months vs 4.3 months; P = .03).	The results from individual patient analyses suggest that ERCC1 and RRM1/tailored selection of first-line therapy improved survival over standard treatment-selection approaches.		Patients were eligible for inclusion in these trials if they had NSCLC, and had stage IV or stage IIIB disease with malignant pleural effusion. Patients with brain metastases were allowed if the patient had treatment for brain metastases and was deemed to be stable. Only patients with Eastern Cooperative Oncology Group (ECOG) Performance Status (PS) of 0 or 1 were eligible
NSCLC	RRM1	advanced	Under expression	IHC, RT-PCR		gemcitabine based chemotherapy		benefit	PubMed	21889227	Lung Cancer	Meta analysis of observational studies	IIIA	2012	1243	Response rate to gemcitabine-containing regimen was significantly higher in patients with low/negative RRM1 (OR=0.31, 95% CI 0.21-0.45, P<0.00001). NSCLC patients with low/negative RRM1 who were treated with gemicitabine-containing regimen survived 3.94 months longer (95% CI 2.15-5.73, P<0.0001) and had longer time to progression for 2.64 months (95% CI 0.39-4.89, P=0.02) than those with high/pos…	Low/negative RRM1 expression in advanced NSCLC was associated with higher response rate to gemcitabine-containing regimen and better prognosis. Large phase III randomized trials are required to identify whether RRM1 detection is clinically valuable for predicting the prognosis and sensitivity to gemcitabine containing regimen in advanced NSCLC		(1) Studies included should be published, regardless of its design, publication language or date; (2) The study subjects should be patients with pathologically proven advanced NSCLC under gemcitabine-containing regimens; (3) RRM1 expression should be detected with immunohistochemistry (IHC) or real-time reverse transcriptase PCR(RT-PCR);(4) OR and its 95%CI,median survival or time to progression …
NSCLC	RRM1	advanced	Under expression	RT-PCR	BRCA1	gemcitabine+carboplatin+AUC5		benefit	PubMed	21370501	Journal of Zhejiang University	Low powered retrospective non-case/control study	IIIF	2011	37	there was a strong correlation between the expression of RRM1 and the response to chemotherapy (P=0.003). Subjects with low RRM1 expression levels in peripheral blood had longer survival time than those with high RRM1 expression levels (16.95 vs. 12.76 months, log-rank 3.989, P=0.046). In multivariate Cox regression analysis, mRNA expression levels of RRM1 in peripheral blood appeared to be a pos…	Patients with low RRM1 expression levels in peripheral blood have a greater response to chemotherapy and longer survival time. Advanced NSCLC patients with low RRM1 expression levels may benefit from gemcitabine plus platinum therapy. RRM1 mRNA expression in peripheral blood could be used to predict the prognosis of NSCLC treated by gemcitabine and platinum.
NSCLC, pancreatic cancer and other cancers	RRM1		Under expression			gemcitabine based chemotherapy		benefit	PubMed	21163702	Lancet Oncology	Expert opinion	IVE	2011		These first reports of assessment of RRM1 protein expression in lung cancer support a correlation between high protein concentration and reduced response rates in patients receiving gemcitabine-based regimens. For patients with high RRM1 protein expression, gemcitabine did not improve survival, whereas patients with low RRM1 expression treated with gemcitabine had a signifi cantly better survival…	In view of the potential predictive value of RRM1 expression, phase 3 clinical trials are needed to confi rm that clinicians can discuss chemotherapy options according to RRM1 expression, especially for patients with stage IIIB or IV NSCLC. Theoretically, patients with low RRM1 expression could receive a cisplatin and gemcitabine combination, whereas patients with high RRM1 expression would not b…
Breast Cancer	RRM1	advanced	both	AQUA	BRCA1	gemcitabine+paclitaxel		not assessable	PubMed	20512334	Cancer Chemotherapy and Pharmacology	Low powered IIC study	IID	2011	42	Unfortunately, in this trial, we did not observe any significant correlation between response to treatment and RRM1 or BRCA1, two biomarkers which could predict sensitivity to GEM and taxanes, respectively. However, only 15/42 patients in the present trial had tissue available for analysis of RRM1 and BRCA1, and this small sample should be regarded as one of the reasons for the negative results o…			Eligibility criteria included histologically or cytologically confirmed breast cancer pretreated with anthracyclines either in the (neo)adjuvant or advanced setting. To be eligible, patients had to have received at least one line of chemotherapy for advanced disease. In all cases, disease progression following the most recent treatment had to be documented. Previous chemotherapy, hormonal therapy…	Among exclusion criteria, there were prior exposure to PACL and/ or GEM, presence of symptomatic brain metastases, and history of other malignancy within 5 years of study enrollment with the exception of in situ carcinoma of the cervix and adequately treated non-melanoma skin malignancies. Pregnant or nursing women as well as those with reproductive potential not using an effective contraceptive …	hematologic toxicity was usually mild to moderate, with severe (grades 3–4) neutropenia occurring in 9.6% of the patients
NSCLC	RRM1	advanced	Under expression	RT-PCR	ERCC1, BRCA1	gemcitabine+vinolrebine/paclitaxel/cisplatin/carboplatin		benefit	PubMed	20467918	Medical oncology	Retrospective non-case/control study	IIIE	2011	85	The tumor response was high in those with low than high expression of RRM1 while the rate of progressive disease was higher (25%) in those with RRM1 high expression.	Patients with low RRM1 expression benefited more from a gemcitabine-containing regimen.
NSCLC	RRM1		Under expression		ERCC1, TUBB3, EGFR	gemcitabine		benefit	PubMed	20443070	Targeted Oncology	Expert Opinion	IVE	2010		This idea has been corroborated by a phase II study performed in 85 chemonaive NSCLC patients where cytotoxic treatment was tailored according to ERCC1 and RRM1 mRNA levels measured by RT-PCR [57]. Based on biomarkers assessment patients were treated with dual combinations of carboplatin, gemcitabine, docetaxel and vinorelbine. This customized approach produced a response rate of 44% and a progre…
esophageal squamous cell carcinoma	RRM1		Under expression			gemcitabine		benefit	PubMed	20021860	Chinese Journal of Oncology	Pre-clinical (in vitro and in vivo studies)	IVC	2009		The IC(50) of Eca-109, Kyse-150, Kyse-450 and 9706 cells were (0.92 +/- 0.17), (0.48 +/- 0.11), (0.29 +/- 0.06) and (0.02 +/- 0.01) mmol/L, respectively. The expressions of RRM1 protein and mRNA of Eca-109 cell line were the highest detected by Western blot and RT-PCR, followed by Kyse-150 and Kyse-450, and the lowest one was 9706 cell line. When Kyse-450 cells were continuously treated with 50 n…	The level of RRM1 expression correlates with the cell sensitivity to gemcitabine. The cells with a lower level of RRM1 expression are more sensitive to gemcitabine.				Kyse-150, Kyse-450, 9706 and Eca-109
Breast Cancer	RRM1	metastatic	both	AQUA	ERCC1, BRCA1	gemcitabine+taxanes/PLD		not assessable	PubMed	19968494	Cancer Investigation	Retrospective non-case/control study	IIIE	2010	55	No statistically significant associations were observed between RRM1, ERCC1 or BRCA1 and response to treatment (p = 0.49 for RRM1, p = 0.13 for ERCC1, p = 0.41 for BRCA1). Likewise, no significant associations were noted between each marker and PFS or OS	In conclusion, we found that RRM1 and BRCA1 have a range of expression and pattern of distribution potentially useful for development as clinical markers in MBC (metastatic breast cancer). Although our results suggest that no association exists between gemcitabine efficacy and RRM1 expression levels in MBC, which is in contrast to studies in lung and pancreatic cancers, this is likely explained b…
NSCLC	RRM1		Under expression	RT-PCR	5'-NT, ERCC1, hENT1, CDA, RRM2	gemcitabine		benefit	PubMed	19901957	Pharmacogenomics journal	Pre-clinical (in vitro and in vivo studies)	IVC	2010	69	The cytotoxicity to gemcitabine was higher for cells exposed to gemcitabine transfected with siRNA directed against RRM1 (IC50, 15.47±1.12 and 21.50±1.66 nm in A549 and H1703 cells, respectively) than for untransfected cells (21.13±0.91 and 26.53±0.93 in A549 and H1703 cells, respectively) and cells transfected with negative-control siRNA						A549 and H1703
Lung Cancer	RRM1		Under expression		ERCC1	gemcitabine based chemotherapy		benefit	PubMed	19552012	Revista Portugesa De Pneumologia	Expert Opinion	IVE	2009		patients with advanced NSCLC and treated with chemotherapy with gemcitabine and cisplatin appear to have a poor outcome if the tumor express elevated levels of RRM1 gene.
Pancreatic Cancer	RRM1		Under expression	AQUA, IHC	ERCC1	gemcitabine		benefit	PubMed	19543324	Oncogene	Retrospective non-case/control study	IIIE	2009	68	After dividing patients that were treated with gemcitabine into high and low RRM1 expression groups, only patients with low RRM1 expression benefited from gemcitabine therapy (P=0.0010)The survival of patients with high RRM1 expression treated with gemcitabine was not significantly better than of those not treated with gemcitabine (P=0.3309)	treatment benefit from gemcitabine in patients with disease recurrence was observed only in patients with low RRM1. On disease recurrence, only patients with low RRM1 derive benefit from gemcitabine.			(1) tumors were not resectable in 26 patients because of liver metastases or peritoneal carcinomatosis, (2) surgery resulted in R1 (residual microscopic cancer) or R2 (residual macroscopic cancer) resections in 21 patients, (3) chemotherapy or chemoradiotherapy was provided preoperatively to 37 patients and (4) lack of neutral-buffered formalin-fixed and paraffinembedded tumor blocks or/and clini…
pancreatic ductal cancers	RRM1		both	Focused DNA Array	dCK, hENT1, hENT2, dCMP deaminase, cytidine deaminase, RRM2	gemcitabine	monotherapy	not assessable	PubMed	19531250	Journal of experimental and clinical research	Low powered retrospective non-case/control study	IIIF	2009	35	Among GEM sensitivity-related genes, dCK mRNA expression alone predicted GEM efficacy. RRM1 expression did not significantly predict efficacy of GEM therapy
NSCLC	RRM1	inoperable stage IIIB (with pleural effusion) or stage IV	both	RT-PCR	RRM2, BRCA1	gemcitabine+docetaxel	first-line	not assessable	PubMed	19002265	PLoS One	Post-hoc biomarker correlative analysis of a prospective randomized clinical trial	ID	2008	102	In contrast, as RRM2 levels increased, the probability of response decreased significantly (OR = 0.94; 95% CI, 0.91–0.97; p<0.0001). A similar but non-significant trend was observed for RRM1 levels (OR = 0.97; 95% CI, 0.77–1.23; p = 0.82).	As RRM1 and RRM2 levels increased, the probability of response decreased (RRM1: OR, 0.97; p = 0.82; RRM2: OR, 0.94; p<0.0001) and the risk of progression increased (RRM1: HR, 1.02; p = 0.001; RRM2: HR, 1.005; p = 0.01)
Pancreatic Cancer	RRM1		Under expression	RT-PCR	RRM2, hENT1	gemcitabine		benefit	PubMed	18751396	Anticancer Research	Pre-clinical (in vitro and in vivo studies)	IVC	2008		The mRNA expression levels of RRM1, RRM2 and hENT1 were suppressed to 65% , 33% and 16% by their specific siRNAs, respectively. Inhibition of RRM1 increased cellular sensitivity to gemcitabine (p=0.01 for 100 nM gemcitabine) and decreased cell proliferation by 40% , even without gemcitabine treatment.	We further found that inhibition of RRM1 or RRM2 strongly suppressed cell proliferation even without gemcitabine treatment. These data suggest that RRM1 and RRM2 are not specific enhancers of gemcitabine treatment.					SUIT2, PANC1
biliary tract carcinoma	RRM1	advanced, recurrent	Under expression	RT-PCR, Western Blot, IHC		gemcitabine		benefit	PubMed	18636187	Oncology Reports	Low powered retrospective non-case/control study	IIIF	2008	47	The expression of RRM1 mRNA in G-415 was the highest among the six cell lines. In contrast, that of GB-d1 was the lowest and most sensitive to GEM. The result shows a tendency for a positive correlation between the expression of RRM1 mRNA and IC50 for GEM in the six cell lines (R=0.620), although this correlation was not statistically significant. Twelve patients had been treated with GEM and the…	In the RRM1-specific RNAi transfection group, the rate of cell growth decreased to 59%, compared to the control RNAi transfection and the group without transfection. This result indicates that the suppression of RRM1 expression increases drug sensitivity to GEM					GB-d1, GBK-1, KMG-C and G-415
Lung Cancer	RRM1		both	RT-PCR	ERCC1, ERCC2	gemcitabine/carboplatin/cisplatin		not assessable	PubMed	18494946	Respirology	Pre-clinical (in vitro and in vivo studies)	IVC	2008		However, there were no correlations between mRNA expression of the ERCC1, ERCC2 and RRM1 genes and chemosensitivity to cisplatin, carboplatin or gemcitabine	These in vitro results suggest that further studies are needed to evaluate the expression of the RRM1, ERCC1 and ERCC2 genes as predictive biomarkers for sensitivity to platinum agents and gemcitabine.					ACC-LC lung cancer cell lines
NSCLC	RRM1		Under expression		ERCC1(low)	gemcitabine+cisplatin		benefit	PubMed	17686445	Lung Cancer	Low quality review	IVD	2007		expression of RRM1 from tumour biopsies of 75 NSCLC patients showed that those with low RRM1 levels tended to have a better response following treatment with gemcitabine/cisplatin (n = 22). The correlation between ERCC1 and RRM1 mRNA levels has been confirmed in biopsies from 61 patients enrolled in clinical trials at the University of Turin, Italy; concomitant low expression levels of both genes…
NSCLC	RRM1	advanced	both	RT-PCR	ERRC1 (low)	gemcitabine+carboplatin/docetaxel AND Docetaxel+carboplatin/vinolrebine		not assessable	PubMed	17602079	Journal of Clinical Oncology	Prospective biomarker driven non-randomized clinical trial	IIB	2007	53	As expected from the study design, there was no significant correlation between gene expression and response to therapy— RRM1: Spearman’s rho 0.15, P .28; and ERCC1: Spearman’s rho 0.14, P .33. In addition, there was no significant correlation between gene expression and survival—RRM1 and OS: HR 0.996, P .24; RRM1 and PFS: HR 0.998, P .36; ERCC1 and OS: HR 1.00,P .19; andERCC1 and PFS:HR 1.00,P .…	Therapeutic decision making based on RRM1 and ERCC1 gene expression for patients with advanced NSCLC is feasible and promising for improvement in patient outcome
Pancreatic adenocarcinoma and bilary tract cancer	RRM1		both	RT-PCR	hENT1	gemcitabine		not assessable	PubMed	17390066	Oncology Reports	Pre-clinical (in vitro and in vivo studies)	IVC	2007		Quantitative RT-PCR revealed expression mRNA levels of RRM1 in the 5 cell lines was not significantly changed. No significant correlation to IC50 was found in the other genes of DCK, CDA, RRM1.						MIAPaCa2, AsPC1, BxPC3, OCUG-1 and HuCTT1
Lymphoma	RRM1		Under expression	RT-PCR	hENT1, CDA, dCK, cN-II	gemcitabine		benefit	PubMed	17296311	Pharmacological Research	Pre-clinical (in vitro and in vivo studies)	IVC	2007	25	The higher chemosensitivity to gemcitabine of WIL2-S in comparison with Jurkat and CCRF-CEM cells was correlated with the significant lower expression of cN-II (P < 0.05), CDA (P < 0.05), RRM1 (P < 0.05) and RRM2 (P < 0.05) and higher expression of hENT1 (P < 0.05) and dCK (P < 0.05)	These results, together with initial clinical studies showing its promising activity in refractory lymphomas and other hematologic malignancies, support the conclusion that gemcitabine is a valuable drug for clinical development in the therapy of hematological malignancies and quantitative PCR assay for hENT1, dCK, cN-II, CDA, RRM1 and RRM2 mRNA could be useful in the selection and monitoring of …					CCRF-CEM, Jurkat, WIL2-S
Bladder Cancer	RRM1	advanced, metastatic	both	RT-PCR	ERCC1, BRCA1, CAV1	gemcitabine+cisplatin OR gemcitabine+cisplatin+paclitaxel		not assessable	PubMed	17229776	Annals of Oncology	Post-hoc biomarker correlative analysis of a prospective randomized clinical trial	ID	2007	57	The overall response rate to chemotherapy in our pooled patient population was 74.1% (complete response 31.5% and partial response 42.6%). There were no significant differences in response according to ERCC1, BRCA1, RRM1 or caveolin-1 when comparing levels of expression by quartiles. Only patients in the low quartile of expression of RRM1 and caveolin-1 showed a trend towards significance for che…	Levels of RRM1, BRCA1 and caveolin-1, however, failed to predict the survival and a clear link with chemotherapy response could not be established		Inclusion criteria for these trials were histologically documented metastatic or locally advanced, surgically incurable (T4b, N0-1) transitional cell carcinoma (TCC) of the urothelium (renal pelvis, ureter, bladder or urethra)	Patients who had received previous chemotherapy for metastatic disease were excluded
Pancreatic Cancer	RRM1		Over expression	real-time light cycler-PCR	RRM2, hENT1,dCK,	gemcitabine		no benefit	PubMed	17224927	British Journal of Cancer	Pre-clinical (in vitro and in vivo studies)	IVC	2007		Real-time light cycler-PCR demonstrated that PCI43-G4000 cells had approximately 4- and 10-fold increases in the levels of RRM1 and RRM2 mRNA compared with the parental cells, respectively. PK1-G4000 cells had approximately a two-fold increase in levels of RRM1 mRNA. Similarly, KLM1-G4000 cells had approximately a 42-fold increase in levels of RRM1 mRNA. Cells with a higher hENT1 × dCK/RRM1 × RRM…	These results suggest that an increase in either RRM1 or RRM2 expression alone correlates with acquired chemoresistance, but does not reflect inherent chemoresistance to gemcitabine. In the development of gemcitabine resistance, increases in either RRM1 or RRM2 expression, in addition to a decrease in dCK, may indicate that cells are regulated to avoid damage by gemcitabine incorporation in gemci…					PK1, PCI43, KLM1, PK8, PK9, MIAPaCa2, KP1N, and BxPC3
NSCLC	RRM1		Under expression		ERCC1, BRCA1	gemcitabine+cisplatin		benefit	PubMed	16807441	Annals of Oncology	Expert Opinion	IVE	2006		Tumor overexpression of RRM1 mRNA in gemcitabine/cisplatin-treated NSCLC patients was associated with a short median survival of 3.6 months in contrast with 13.7 months for patients with low RRM1 mRNA expression (P = 0.009).
NSCLC	RRM1	metastatic	Under expression	RT-PCR	TUBB3, COX-2, GSTP1, STMN1	gemcitabine/cisplatin OR vinorelbine/cisplatin OR paclitaxel/carboplatin		benefit	PubMed	12789263	Oncogene	Post-hoc biomarker correlative analysis of a prospective randomized clinical trial	ID	2003	75	Patients with low RRM1 levels showed a tendency to better response in the gemcitabine/cisplatin arm. RRM1 levels influenced time to progression (P = 0.05) and even more so, survival (P = 0.0028) in the gemcitabine/cisplatin arm.	When response to gemcitabine/cisplatin was broken down by RRM1 expression (cutoff of 1.4), partial response was observed in 6/12 with low levels and in 1/4 with high levels. In the gemcitabine/cisplatin arm (cutoff of 1.4), median time to progression was 7.6 months for the 13 patients with low RRM1 levels and 4.3 months for the five with high levels (P = 0.05). In the gemcitabine/cisplatin arm, m…
NSCLC	RRM1		Under expression	RT-PCR	ERCC1, XPD	gemcitabine+platinum	neoadjuvant	benefit	PubMed	15217961	Clinical Cancer research	Retrospective non-case/control study	IIIE	2004	67	For RRM1 levels, patients in the bottom quartile had a decreased risk of death compared with those in the top quartile (risk ratio = 0.30; P = 0.033). Median survival for the 17 patients in the bottom quartile was 52 months, whereas for the 15 in the top quartile, it was 26 months (P = 0.018). The 17 patients in the bottom quartile had better outcomes, including more radiographic responses (65% v…	n the present study, patients with the lowest RRM1 levels attained better survival, which was also correlated with a high complete resection rate, with a median survival of 52 months. Further prospective research is being carried out to test whether patients with low RRM1 mRNA levels (bottom quartile) will obtain the maximum survival benefit from cisplatin doublets, whereas those with high levels…		nucleotide excision repair

## Sheet: Summary
SUMMARY
Level of Evidence	# of studies	marker expression status	Predictive effect of marker	Disease
Level 1	7
IC	1	under expression	benefit	1 NSCLC
ID	3	under expression	benefit	3 NSCLC
	3	both (under/over expression)	not assessable	2 NSCLC, 1 bladder cancer
Level 2	10
IIA	1	under expression	benefit	1 NSCLC
IIB	3	under expression	benefit	3 NSCLC
	1	both (under/over expression)	not assessable	1 NSCLC
IIC	3	under expression	benefit	2 NSCLC, 1 lung adenocarcinoma
IID	1	under expression	benefit	1 NSCLC
	1	both (under/over expression)	not assessable	1 breast cancer
Level 3	18
IIIA	1	under expression	benefit	1 NSCLC
IIIC	1	under expression	benefit	1 NSCLC
IIIE	5	under expression	benefit	4 NSCLC, 1 Pancreatic C ancer
	2	both(under/over expression)	not assessable	1 Pancreartic cancer, 1 breast cancer
IIIF	7	under expression	benefit	4 NSCLC, 1 Pancreatic cance, 1 Biliary tract carcinoma, 1 nasopharyngeal carcinoma
	1	both (under/over expression)	not assessable	1 Pancreatic Cancer
	1	over expression	benefit	1 NSCLC
Level 4	20
IVC	9	under expression	benefit	4 NSCLC, 1 Lymphoma, 1 esophageal squamous cell carcinoma, 1 pancreatic cancer, 1 adrenocortical carcinoma, 1 Lung Cancer
	4	over expression	no benefit	1 NSCLC, 1 urothelial carcinoma, 1 colon cancer, 1 pancreatic cancer
	2	both(under/over expression)	not assessable	1 Lung Cancer, 1 Pancreatic Cancer
1VD	1	under expression	benefit	1 NSCLC
IVE	4	under expression	benefit	2 NSCLC, 1 lung cancer, 1 Multiple cancers
Total number of studies	55
