# Supplementary material for: Quantification and expert evaluation of evidence for chemopredictive biomarkers to personalize cancer treatment
Source: Oncotarget. 2016 Nov 24;8(23):37923–34. doi: 10.18632/oncotarget.13544 (PMC5514962; doi:10.18632/oncotarget.13544)
Supplement: Supplementary file 5 [file oncotarget-08-37923-s005.xlsx]

## Sheet: TYMS_5FU
Cancer Type	Cancer stage	Gene	Gene or Protein Expression	Assay type	Other gene studied	Drug/Combination of drugs	Therapy setting	Effect of expression of the biomarker on therapeutic outcome	Source	Source ID	Journal Name	Type of Study	Strength of Evidence	Year of Publication	Total # of samples in study	Outcome in Publication (results&discussion)	Context from Source (Conclusion)	Pathways involved	Patient inclusion criteria	Patient exclusion criteria	Adverse Events	Model system (Specify if human, cell line, animal model)
Colorectal Cancer	metastatic	TS	Under expression	RT-PCR	TP, DPD, ERCC1, OPRT	FOLFOX		Benefit	PubMed	22783377	Oncology Letters	Retrospective non-case/control study	IIIE	2012	70	TS and TP mRNA levels in the patients with complete response, partial response or stable disease (n=34) were significantly lower compared to those in the patients with progressive disease (n=11) (p=0.017 and p=0.04, respectively). The gene expression in primary lesions positively correlated with those in corresponding liver metastatic lesions.	Our results indicated that TS and TP mRNA expression profiles in primary lesions are sufficient to estimate the mRNA expression profiles in synchronous liver metastatic lesions compared to metachronous liver metastatic lesions. These profiles may be useful predictors in the identification of eligible colorectal cancer patients with liver metastasis for FOLFOX treatment.
Colorectal Cancer	advanced	TS	both	IHC	GST-p, ERCC1,	mFOLFOX6		not assessable	PubMed	21940361	Hepatogastroenterology.	Low powered retrospective non-case/control study	IIIF	2012	39	TS expression did not correlate with chemotherapeutic response.	Immunohistochemical studies for ERCC-1 and GST-p may be useful in rediction of the response to 5-fluorouracil/oxaliplatin chemotherapy in advanced colorectal cancer patients.
Colorectal Cancer		TS	both	IHC	ERCC1	mFOLFOX6	first line	not assessable	PubMed	21224630	Gan To Kagaku Ryoho.	Low powered retrospective non-case/control study	IIIF	2010	50	There were no significant differences between response rate and the expression of TS or ERCC-1 protein (TS: p>0.99, ERCC-1: p= 0.50). There were no significant differences between progression-free survival time and the expression of TS or ERCC-1 protein (TS: p=0.60, ERCC-1: p=0.60)	In this study, the expression TS and ERCC-1 protein may not be useful for the prediction of tumor response in patients with unresectable colorectal cancer treated with mFOLFOX6 therapy.
Colorectal Cancer	advanced	TS	Under expression	RT-PCR	DPD	5-FU+leucovorin/oxaliplatin+irinotecan	first line	No benefit	PubMed	16251201	Annals Oncology	Prospective biomarker driven non-randomized clinical trial	IIB	2006	58	Of 53 eligible patients, 31 had tumors with both low TS and low DPD, and were treated in group A (Low TS and DPD). A response was observed in 11 patients [35%; 95% confidence interval (CI) 19% to 54%]. Cross-over to second-line oxaliplatin/irinotecan resulted in a partial response in two out of 16 patients (13%; 95% CI 1% to 38%). In group B( Low TS and DPD,four out of 22 patients responded (18%;…	Prospective selection of 5-FU/LV chemotherapy based on low TS and DPD expression in patients with ACRC did not confirm the high response rates reported in retrospective studies. Before assessing the clinical utility of a predictive marker in a randomized trial, future studies should focus on prospective validation of the assay in a large and well defined population.		Patients with histologically confirmed metastatic colorectal cancer, aged between 18 and 75 years, with a performance status of 0 to 2 according to the WHO scale. bioptable metastatic lesion, no prior palliative chemotherapy, completion of any adjuvant hemotherapy more than 6 months before, measurable or evaluable metastatic disease, and bone marrow reserve, hepatic function and renal function wi…		neutropenic fever, severe diarrhea
Colon Cancer	metastatic	TS	Under expression	RT-PCR	ERCC1	FOLFOX4	first line, second line	Benefit	PubMed	21788964	Pharmacogenomics J.	Post-hoc biomarker correlative analysis of a prospective randomized clinical trial	ID	2012	122	In first-line FOLFOX4, combination of high TS and/or high ERCC-1 was associated with shorter OS.	TS and ERCC-1 expression is associated with clinical outcome in mCRC. Baseline TS and ERCC-1 levels may allow the selection of patients who benefit from FOLFOX4 chemotherapy.		older than 18 years with histologically or cytologically confirmed mCRC, a WHO performance status score (PS) of 0 to 2, life expectancy of at least 12 weeks, measurable lesion(s) per modified Response Evaluation Criteria in Solid Tumors (RECIST), one prior chemotherapy regimen for metastatic disease (first-line irinotecan in combination with a fluoropyrimidine), and written informed consent.
Colorectal Cancer	metastatic	TS	Under expression	RT-PCR	ERCC1	5-FU+oxaliplatin		Benefit	PubMed	11731512	Journal of Clinical Oncology	Low powered IIC study	IID	2001	50	The median survival time for patients with TS <or= 7.5 x 10(-3) (43 of 50 patients) was 10.2 months, compared with 1.5 months for patients with TS greater than 7.5 x 10(-3) (P < .001). The probability of survival at 6 months was .77 for patients with TS expression ≤ 7.5 × 10−3, compared with .00 for the high-expression group. Patients with TS levels greater than 7.5 × 10−3 had a 8.4-fold (95% CI,…	These data suggest that intratumoral ERCC1 mRNA and TS mRNA expression levels are independent predictive markers of survival for 5-FU and oxaliplatin combination chemotherapy in 5-FU-resistant metastatic colorectal cancer. Precise definition of the best TS cut point will require further analysis in a large, prospective study.
Gastric Cancer	advanced	TS	Over expression	qRT-PCR	ERCC1	FOLFOX		Benefit	PubMed	18362936	British Journal of Cancer	Retrospective non-case/control study	IIIE	2008	76	Patients with high TS levels had longer survival than those with low levels (12.2 vs 10.1 months; P=0.01). Forty-eight patients with low ERCC1 and high TS levels had a median survival of 16.1 months (P<0.0001).	In the present study, patients with higher TS levels had longer survival than those with lower levels, especially in patients with lower ERCC1 levels
Colorectal cancer	advanced, metastatic	TS	Under expression	IHC	TP, VEGF, p53	FOLFOX/FOLFIRI		Benefit	PubMed	19956517	Cancer Research and Treatment	Low powered retrospective non-case/control study	IIIF	2005	45	In this study, a significant correlation has been shown between TS expression in tumor specimens obtained from primary tumor and the clinical response to 5-FU based chemotherapy. Nine of the 20 patients (45%) with low intensity staining for TS expression achieved a partial response, whereas only 4 of the 25 patients (16%) with high intensity staining for TS showed a clinical response. There was a…	These results suggest that the expression of TS in primary colorectal cancer might be an important prognostic factor for chemotherapy response and survival, and might be a useful therapeutic marker for the response of chemotherapy.		the presence of measurable tumor lesions, an age ＞18 years, ECOG perfor-mance 0～2, adequate organ function and at least a 3 month life expectancy.
Colorectal Cancer	metastatic	TS	Over expression	RT-PCR		5-FU+folinic acid (FA, FUFA)/ 5-fluorouracil+folinic acid andirinotecan (FOLFIRI)	first-line	Benefit	PubMed	22133572	European Journal of Cancer	Prospective biomarker driven randomized clinical trial	IC	2012	168	Biopsies (n= 168) were taken without complications. TS levels were available for147 patients (87.5%). Analysing response to FUFA and FOLFIRI in the per protocol set(n= 119) after un-blinding TS in the data base revealed a trend to better overall response to FOLFIRI (9/19, 47%) in TS high compared to FUFA (5/23, 22%,p= 0.077). In patients with biopsies taken from liver lesions (n= 91) overall resp…	Taking a pre-treatment biopsy is a safe and feasible procedure in mCRC. Aftervalidation of our data in a larger group TS determination may have the potential to betterhelp direct systemic treatment in patients with primarily non-resectable mCRC. After validation of our results in a larger series TS may be-come a valuable pretreatment marker especially in mCRC pa-tients with a low chance undergoin…		P18 years) with non-resectable metas-tasised or recurrent CRC with the presence of a referencelesion two-dimensional measurable and accessible for abiopsy, a performance status World Health Organisation(WHO) 0–2 (KarnofskyP60%), an estimated life expectancyof at least 3 months	older than 75 years not fulfilling these criteriaor having brain metastases or a secondary cancer, a historyof any systemic palliative chemotherapy and an adjuvantchemotherapy (within the last 6 months), pregnant or nurs-ing women, a known allergy towards irinotecanhydrocloridor of any ingredients of Campto_x0003_, other severe medical, lab-oratory and social conditions not allowing chemotherapya…
Colorectal Cancer	metastatic	TS	Under expression	IHC		leucovorin (LV)-modulated infusional 5-FU (group A) /LV-modulated bolus 5-FU (group B)/methotrexate (MTX)-modulated bolus 5-FU (group C)		Benefit	PubMed	12453856	Annals of Oncology	Post-hoc biomarker correlative analysis of a non-randomized clinical trial	IIC	2002	124	Overall, 36 of 124 patients (29%) achieved an objective response with a strong inverse correlation between intratumor TS levels and treatment outcome (RR 48% versus 10%, inpatients with low and high TS, respectively; P <0.00001).statistically significant correlation between TS levels and the clinical response was observed with the regimens involving continuous infusion and/or LV modulation (respo…	The present study confirms the predictive value of TSexpression in a large series of 124 patients but clearly indic-ates that the results are limited to specific 5-FU regimens. The correlation between intratumoral TS levels and the clinical response to 5-FU depends strongly on the schedule of administration/biochemical modulators that are used in different 5-FU regimens. These data strengthen the…
Colorectal Cancer	advanced	TS	Under expression	PCR		5-FU+leucovorin		Benefit	PubMed	9336359	Journal of Clinical Oncology	Low powered IIC study	IID	1997	46	Responding patients had lower baseline TS//P-actin mRNA ratios (median, 1.9 X 10 3 for responders v 5.6 x 10-3 for nonresponders). Specifically, a TS/P-actin mRNA ratio greater than 4.1 x 10-3in dis-seminated colorectal cancer was associated with clinical resistance to our regimen of infusional 5-FU therapy. Twelve patients (26%) responded to treatment (median TS/beta-actin ratio, 1.7 x 10[+3]). …	For this cohort, the intratumoral TS/beta-actin ratio had a statistically significant association with response and survival.		Diagnosis ofdisseminated or recurrent colorectal cancer with a measurable lesionaccessible for biopsy. Patients were required to have a SouthwestOncology Group performance status of 0 to 2, and adequate hemato-logic, hepatic, and renal function. Prior therapy with 5-FU was al-lowed	Prior infusional5-FU
Colorectal Cancer and other cancer primary sites	metastatic	TS	Under expression	RT-PCR		5-FU+folinic acid (FA)/5-FU+platinum-based drug (HAI therapy)		Benefit	PubMed	15063894	European Journal of Surgical Oncology	Retrospective non-case/control study	IIIE	2004	51	The median TS ratio of the responders was 1.6 and more than two-fold lower than the ratio of the non-responders with 3.3 (p<0.01). In the subgroup with TS≤3.0, 18 out of 29 patients responded. In the subgroup with TS>3.0 only four out of 22 patients responded. No patients with very high TS ratios ≥4.5 (n=13) responded to HAI. Median survival was 20 months (range: 3–109). Patients with TS-ratios ≤…	TS seems to be a predictive and prognostic factor for patients with isolated non-resectable liver tumours receiving FP-based HAI. Patients with very high TS ratios do not seem to benefit from FP-based HAI.
Colorectal Cancer	metastatis restricted to liver	TS	Under expression	qRT-PCR		5-FU+folinic acid (FA)/5-FU+platinum-based drug (HAI therapy)		Benefit	PubMed	9310257	Cancer Letters	Low powered retrospective non-case/control study	IIIF	1997	29	In the subgroup with low TS levels eight patients responded (53%), while in the subgroup with high TS levels only two patients responded (13%). Patients with low TS levels were 4.1-fold more likely to respond than patients with high intratumoral TS levels (PC 0.03). The med- ian TS level of responders (n = 10) was with 1.9 x 10e3 two-fold lower than the level of non-responders (n = 19) with 3.8 x…	TS might be an important factor influencing individual chemosensitivity and survival of patients with colorectal liver metastases receiving HA1 therapy.
Colorectal Cancer	advanced	TS	Under expression	IHC	p53 (positive)	5-FU+MTX		Benefit	PubMed	10682666	British Journal of Cancer	Retrospective non-case/control study	IIIE	2000	108	Percent of OR was significantly higher in TS-negative with respect to TS-positive tumours (30% vs 15% respectively; P < 0.04), significant association between TS tumour status and clinical response to chemotherapy (hazard ratio (HR): 2.91; 95% confidence interval (CI) 8.34-1.01; two-sided P < 0.05).	Our study suggests that immunohistochemical expression of p53 and TS could assist the clinician in predicting response of colorectal cancer patients to modulated MTX-5-FU therapy. However, we thinkthat further studies on large retrospective series are needed beforethe application of p53 and TS tumour expression as predictivefactors in prospective clinical trials for patients with advancedcolorect…
Colorectal Cancer	metastatic	TS	Under expression	IHC		FUra+methotrexate/ FUra+LV		Benefit	PubMed	11156237	Clinical Cancer Research	Low powered IIC study	IID	2000	27	The rate of objective responses, determined according to WHO criteria, was not significantly different in patients with low andhigh levels of TS expression in their primary tumors (response rate: 37% versus 53%;P50.47). Response rates after chemotherapy for metastatic disease were similar for patients with low and high TS levels in their primary tumors (37% versus 53%, P = 0.47). Overall, TS leve…	TS levels measured in primary colorectal cancer do not reflect those observed in the corresponding metastases and fail to predict their response to palli-ative, FUra-based chemotherapy.
Gastric Cancer	primary	TS	Under expression	PCR	ERCC1	5-FU+cisplatin+ leucovorin	neoadjuvant	Benefit	PubMed	9440758	Journal of Clinical Oncology	Low powered retrospective non-case/control study	IIIF	1998	38	The median TS mRNA level, 3.7 x 10(-3) (range, 0.9 to 18.9) also segregated responsive versus resistant tumors (P = .024). With both ERCC1 and TS mRNA levels below their medians, 11 of 13 patients (85%) responded; with both ERCC1 and TS mRNA levels above their medians, two of 10 patients (20%) responded (P=0.003).	Considered separately, either ERCC1 or TS mRNA levels in a primary gastric adenocarcinoma has a statistically significant relationship to response. in this cohort TS mRNA levels did not reach statistically significant association with survival as in our previous publication. Whether these molecular parameters are independent of each other as predictors of outcome remains to be determined.
Colorectal/Gastric Cancer		TS	Under expression	Western Blot, PCR		5-FU+leucovorin/5-FU+leucovorin+cisplatin		Benefit	PubMed	7882343	Cancer Research	Low powered IIC study	IID	1995	21	Both the TS protein level and TS gene expression were significantly associated with response to 5-FU-based therapy. Patients with responsive disease had a mean TS protein level of 0.17 +/- 0.03 arbitrary units (range, 0.05 to 0.38), whereas in patients whose tumors did not respond, the mean TS protein level was significantly higher 0.60 +/- 0.09 (range, 0.06 to 1.01; P < 0.01), A similar pattern …	TS protein and TS mRNA expression are highly correlated, and each predict for response to 5-FU/LV-based chemotherapy in patients with colorectal and gastric cancer.
Colorectal Cancer	advanced	TS	Under expression	IHC	ERCC1, GSTpi	5-FU+oxlaloplatin+leucovorin		Benefit	PubMed	19194123	American Journal Clinical Oncology	Retrospective non-case/control study	IIIE	2009	70	Patients without TS expression were more likely to respond to chemotherapy (P = 0.009). Patients who were ERCC1 positive combined with TS positive, or those with ERCC1 positive combined with TS positive and GSTpi positive had a poor OS (P = 0.0017, P = 0.0323, respectively). Multivariate analysis revealed that both ERCC1 and TS expression significantly impacted OS (hazard ratio 1.72, P = 0.023).	Immunohistochemical study of ERCC1 and TS may be useful for the prediction of clinical outcome in patients with advanced colorectal cancer treated with 5-FU and oxaliplatin.
Colorectal Cancer	primary	TS	both	RT-PCR	DPD, TP, OPRT	5-FU based therapy		not assessable	PubMed	17465211	Anticancer Res.	Low powered retrospective non-case/control study	IIIF	2007	49	The gene expression of TS, TP, and OPRT had no correlation with clinicopathological factors, survival, and T/C ratio. The DPD mRNA levels (0.295 vs. 0.381, p = 0.2460) and OPRT/DPD ratio (5.535 vs. 4.394. p = 0.226) had a weak correlation with the T/C ratio. Of the eleven patients who were actually treated with chemotherapy, the responders had higher OPRT/DPD ratios (8.065 vs.4.081, p = 0.090).	The DPD mRNA level and OPRT/DPD ratio evaluated from paraffin embedded specimens are candidates for further evaluation as predictors of response against 5-fluorouracil-based chemotherapy in colorectal cancer.
Colorectal Cancer	advanced	TS	Under expression	IHC	TP (low), KRAS, BRAF, PI3K, Topo-1, ERCC1, TS	FOLFOX+cetuximab/bevacizumab	first line	No Benefit	PubMed	24517959	American Journal of Clinical Oncology	Prospective biomarker driven non-randomized clinical trial	IIB	2014	74	The median PFS of patients who had received 5-FU as part of their treatment regimen (8.7 [95% CI, 3.8-13.6] months) was not statistically different to those who did not (8.1 [95% CI, 6.9-9.2 mo; P = 0.535]).	Subgroup analysis such as the Topo-1, ERCC1, and TS-positive group that represented more than one third of the patients reveals an interesting PFS for patients who received singleagent irinotecan combined with biological agents and that could be explored in settings in which single agents management is common and 5-FU is, in general, used such as in poor risk patients or in maintenance
Colorectal Cancer	metastatic	TS	Under expression	IHC	CES2, ABCG2, TOPO1	FOLFIRI	first line	Benefit	PubMed	25198900	International Journal of Molecular Sciences	Post-hoc biomarker correlative analysis of a prospective randomized clinical trial	ID	2014	58	In univariate analysis, only TS expression significantly impacted on TTP (11 vs. six months, respectively; p = 0.005 by log rank test). Cox’ multivariate analysis, including CES2, ABCG2 and TS expression, revealed that only TS expression was significantly associated with OS, with a hazards ratio of 3.89% (95% confidence interval, CI: 1.26–12.04; p = 0.01), but not with the TTP of these patients.	Our data demonstrated that clinical response and survival of mCRC patients treated with the FOLFIRI regimen correlated with TS expression. However, the low number of patients limits the statistical importance of the study overall, even if, in our opinion, the confirmation of the inverse relationship between TS expression and clinical outcome is relevant.
Colorectal Cancer	stage II-III	TS*	both	RT-PCR	ERCC1	5-FU+Oxaliplatin	adjuvant	not assessable	PubMed	25175730	BMC Gastroenterology	Post-hoc biomarker correlative analysis of a non-randomized clinical trial	IIC	2014	112	For the univariate analysis, the hazard ratio (HR) for the mRNA expression levels of TS and ERCC1 (logTS: HR = 0.820, 95% CI = 0.600 - 1.117, P = 0.210; logERCC1: HR = 1.054, 95% CI = 0.852 - 1.304, P = 0.638) indicated that there was no significant association of DFS with the mRNA expression levels of TS and ERCC1 in Chinese CRC patients treated with oxaliplatin and 5-FU based adjuvant chemother…	The mRNA expression of ERCC1 and TS were not applicable to predict the DFS of Chinese stage II-III CRC patients receiving 5-FU and oxaliplatin based adjuvant chemotherapy
HNSCC		TS	Over expression	Western Blot		5-FU		No Benefit	PubMed	24922653	Anticancer Research	Pre-clinical (in vitro and in vivo studies)	IVC	2014		TS protein expression levels of UM-SCC-23 were slightly increased after 5-FU treatment. TS protein expression increased after the treatment of 5-FU in UM-SCC-23/MR from 48 h after exposure to 96 h. There was a remarkable increase in the TS protein expression levels of UM-SCC-23/WR	The cell-cycle perturbation or elevation of TS protein expression may be involved in acquired 5-FU resistance and identifies 5-FU resistance mechanisms in the two different 5-FU treatment regimens					UM-SCC-23, UMSCC-23/WR, UM-SCC-23/MR
gastric adenocarcinoma		TS	Under expression	IHC	TOP2A (high), ERCC1(negative)	epirubicin (E), cisplatin (C), and 5-fluorouracil (F)	first line	Benefit	PubMed	24844210	Journal of Surgical Oncology	Retrospective non-case/control study	IIIE	2014	230	High TOP2A, negative TS, negative ERCC1 are associated with potential benefit from epirubicin, fluropyrimidine and platinums respectively.	MP of GC has the potential to define patients who would derive the greatest benefit from current therapies. Prospective controlled studies are required to validate the role of biomarkers in the management of GC patients
Colorectal Cancer		TS*	Under expression	IHC	p21(WAF1)+p53 (low)	5-FU based therapy	adjuvant	Benefit	PubMed	24277474	Cell Oncology	Retrospective non-case/control study	IIIE	2014	189	TS expression led to the stratification of patients with colon cancer, but not rectal cancer, with immunophenotypes other than p21(WAF1)+/p53- (referred to as P&P) into subgroups characterized by a worse (P&P TS+) and a better (P&P TS-) DFS and OS, in univariate (P = 0.006 and P = 0.005, respectively) and multivariate (P = 0.0004 and P = 0.002, respectively) analyses. The p21(WAF1)+/p53- immunoph…	In addition, our findings suggest that the appropriate target for assessment of TS expression as a prognostic/predictive marker is a subgroup of colon cancers with an immunophenotype other than p21(WAF1)+/p53-, and that only in this subgroup high TS expression is associated with an unfavorable DFS and OS. Therefore, we suggest that assessing TS expression in conjunction with p21(WAF1)/p53 immunop…		(1) patients had undergone potentially curative colorectal resection for sporadic CRC (defined as absence of relevant family history at the time of admission to the hospital), (2) distant metastases were excluded upon preoperative liver ultrasonography, chest x-ray, and during intraoperative exploration, (3) patients had no chemotherapy prior to the operation, (4) patients had a histopathologic d…
Hepatocellular carcinoma		TS	both	qRT-PCR	DPD, TP	5FU based TACE		No Benefit	PubMed	23861589	Onco Targets and Therapy	Low powered retrospective non-case/control study	IIIF	2013	40	Furthermore, no significant differences were found between progression rates of intrahepatic or extrahepatic tumors, PFS (Figure 2A and ​and2B),2B), and OS in either group with low or high TS and TP expression levels	However, our study in HCC patients treated with 5-FU-based TACE failed to prove that TS mRNA expression is a predictive marker for responsiveness to 5-FU, which is consistent with previous studies			history of malignant diseases were excluded
Colorectal Cancer	metastatic	TS	Under expression	IHC		FU, FU+N-(phosphonacetyl)-L-aspartate, FU+leucovorin, FU+interferon alpha		No Benefit	PubMed	12610179	Journal of Clical Oncology	Post-hoc biomarker correlative analysis of a non-randomized clinical trial	IIC	2003	219	Our retrospective analysis found that the level and extent of TS protein expression in the primary tumor did not correlate with overall survival in patients with metastatic or recurrent colorectal cancer. A trend toward a direct correlation between the level of TS protein expression and response was noted in tumors that expressed high TS levels. This response advantage for patients expressing hig…	This study demonstrated that measurement of TS protein levels in the primary tumor tissue does not aid in predicting outcome or response to FU in a metastatic disease site. These assays must be performed on biopsy tissue from the metastatic disease site that is used to radiologically assess response and outcome to treatment.
Squamous cell esophageal cancer	advanced	TS	Over expression	IHC	EGFR, TS, p21, p53	5-fluorouracil (5-FU)/leucovorin (LV)/cisplatin (CIS)	neoadjuvant	not assessable	PubMed	23335529	Journal of B.U.O.N	Retrospective non-case/control study	IIIE	2012	62	In a pretherapy tumor specimen, positive expression was noted in 80, 90, 80 and 71% for EGFR, p53, p21 and TS, respectively. We noted no statistically significant difference neither between tumor marker expression and clinical response to chemoradiation, nor between tumor marker expression and Tumor Regression Grade.	We registered no difference in response to treatment between EGFR, TS, p21 and p53 positive and negative staining
hepatocellular carcinoma		TS	Over expression	immunocytochemistry		5-FU		No Benefit	PubMed	23167424	Asian Pacific Journal of Cancer Prevention	Pre-clinical (in vitro and in vivo studies)	IVC	2012		The MDR phenotype of BEL-7402/5-FU might be partly attributed to increased drug efflux pump activity via multidrug resistance protein 1 (MRP1), overexpression of thymidylate synthase (TS), resistance to apoptosis by augmentation of the Bcl-xl/Bax ratio, and intracellular adhesion medicated by E-cadherin (E-cad). P-glycoprotein (P-gp) might play a limited role in the MDR of BEL-7402/5-FU.	Increased activity or expression of MRP1, Bcl-xl, TS, and E-cad appear to be involved in the MDR mechanism of BEL-7402/5-FU				BEL-7402/5-FU
Ovarian Cancer		TS	Under expression	Western Blot, RT-PCR		5-FU+Cisplatin		Benefit	PubMed	23056627	PLos One	Pre-clinical (in vitro and in vivo studies)	IVC	2012		We confirmed that the basal levels of both, TYMS mRNA and hTS protein are significantly higher in C13* cells compared to the 2008 parental cell line (p<0.05, n = 5). Our time-course study indicated that treatment with 5-FU increased the TS mRNA level in the 2008 cells by 1.5-fold 72 hours after addition of 5-FU (p<0.05, n = 3). A modulation of the mRNA level was not observed in the sensitive cell…	Altogether, our data indicate that constitutive TYMS mRNA transcription, cell cycle-induced hTS regulation and hTS enzyme stability are the three key mechanisms responsible for 5-fluorouracil induced up-regulation of human thymidylate synthase expression in the two ovarian cancer cell lines studied. As these three independent regulatory phenomena occur in a precise order, our work provides a feas…					C13*
urothelial carcinoma		TS	Over expression	ELISA, RT-PCR	DPD (high)	5-FY, CDHP, Tegafur, S-1, UFT		No Benefit	PubMed	22998564	BMC cancer	Pre-clinical (in vitro and in vivo studies)	IVC	2012		In in vitro study using UC cell lines, high levels of TS and DPD were associated with low response to 5-FU and these associations were confirmed with siRNA specific for TS and DPD.	Moreover, using siRNA specific for TS/DPD, a strong relationship between the levels of TS and DPD, and the sensitivity of UC cells to 5-FU was observed.					T24, 5637, and UMUC-3
Colon Cancer (with Peritoneal carcinomatosis)	advanced, recurrent	TS	Under expression	RT-PCR	TP, DPD, MDR1, MRP-1, MGMT, BRCA1, ERCC1, GSTP1, XPD	5FU/Oxaliplatin containing regimens		Benefit	PubMed	23332421	Clinical Colorectal Cancer	Low powered retrospective non-case/control study	IIIF	2013	28	The predictive accuracy of markers of response to clinical treatment in terms of sensitivity, specificity, and overall accuracy was also analyzed for the 4 genes with the highest area under the curve value: TS (0.66; 95% confidence interval [CI], 0.40-0.93), DPD (0.79; 95% CI, 0.59-0.89). TS showed a high predictivity of resistance (100%) but very low sensitivity (40.0%)	TS was highly indicative of sensitivity (100%) but not of specificity (40%). Comparing the results we obtained on the molecular markers with those from the in vitro chemosensitivity test, we canconclude that the latter showed significant predictivity in terms of clinical response to 5-FU- and oxaliplatin-based regimens, confirming once again results recently published on ovarian cancer		Inclusion criteria were histologic confirmation of advanced or recurrent colon cancer and pre- or postsurgery chemotherapy. Three patients were treated with 5-FU alone, 2 with oxaliplatin alone, 2 with oxaliplatin and mitomycin C, 9 with 5-FU and oxaliplatin, and 10 with 5-FU and irinotecan.
Colorectal cancer		TS	Under expression		TP (low)	5-FUra/LV		Benefit	PubMed	9796967	Clincal Cancer Research	Low powered IIC study	IID	1998	38	Thus, low TS and TP expression values identify tumors not only with a high probability of response to therapy with 5-FUra but also considerably better survival prognosis compared with the situation when either or both genes are highly expressed.	TP and TS expressions were found to be independent variables in these tumors, so that low expression levels of both TS and TP in tumors predicted a very high response rate (11 of 14) to 5-FUra/LV as well as a significantly longer survival, whereas none (0 of 24) of the patients with high expression of either TP or TS were responders
gastric cancer		TS*	Under expression	RT-PCR	TP(low)	5-FU_Leucovorin	adjuvant	Benefit	PubMed	17854149	World Journal of Gasteroenterology	Retrospective non-case/control study	IIIE	2007	51	However, the group with low level of TS had a longer DFS (14.4 mo vs 8.3 mo, P = 0.017). The median overall survival (OS) time was 18.5 mo, and there were significant differences in OS between the groups with high and low levels of TS or TP (for TS, 17.0 mo vs 21.3 mo, P = 0.010; for TP, 16.6 mo vs 22.5 mo, P = 0.009). Moreover, the coupled low expression of these two genes was strongly associate…	Expression of TS and TP mRNA is a useful predictive parameter for the survival of postoperative gastric cancer patients after 5-fluorouracil-based adjuvant chemotherapy
gastric cancer		TS*	Under expression	IHC		5-FU-based chemotherapy	adjuvant	Benefit	PubMed	20012317	Langenback's archives of surgery	Retrospective non-case/control study	IIIE	2010	124	However, multivariate forward stepwise logistic regression analysis revealed that low TS expression was independently associated with females and responders to 5-FU-based adjuvant chemotherapy. The median follow-up duration for the 124 GC patients who had undergone curative resection was 41.3 months. The GC patients who showed poor tumor differentiation and high TS expression had short disease-fr…	Low TS expression is significantly associated with female GC patients and responders to 5-FU-based adjuvant chemotherapy. It predicts longer DFS and OS in selected GC patients treated with 5-FU-based adjuvant chemotherapy after curative resection. The results suggest that prospective assessment of TS staining intensity in tissue samples obtained from GC patients undergoing gastrectomy would be us…
gastric cancer	unresectable	TS	Under expression	IHC	VEGF, bcl-2, p53, GST-pi	5-FU+CDDP		Benefit	PubMed	9626464	Clinical Cancer Research	Low powered IIC study	IID	1998	39	As for the other biological markers, those cases negative for p53, bcl-2, GST-i_x0001_, and TS showed higher response rates than those positive for these markers. Thus, we designated VEGF positive, TS negative, p53 negative, bcl-2 negative, and GST-i_x0001_ negative as favorable phenotypes for chemoresponse.
gastric cancer	primary	TS	Under expression	PCR		5FU+Leucovorin+cisplatin	neoadjuvant	Benefit	PubMed	8558194	Journal of Clinical Oncology	Post-hoc biomarker correlative analysis of a prospective randomized clinical trial	ID	1996	65	patient's primary gastric cancer correlated with response and survival. Although responses occurred over a wide range of TSmRNA levels, no patients assessable for response with a TSmRNA level greater than 8.4 x 10-3 responded to treatment (n = 20). Nevertheless, many more patients will have to be studied, and other investigators will have to confirm these data before a specific TS level can be es…	The genetic expression of TS (TSmRNA level) influences response to 5FU-based chemotherapy and survival for a cohort of patients with primary gastric cancer. Confirmation of these data could lead to therapeutic decisions based on specific molecular properties within a tumor
gastric cancer		TS	Under expression	IHC		5-FU+leucovorin chemotherapy		Benefit	PubMed	9576280	Cancer	Prospective observational study	IIIB	1998	30	Two of the 16 patients (12.5%) with high expression of TS and 13 of the 14 patients (92.9%) with low expression of TS responded to chemotherapy (P < 0.001, chi-square test). The median overall survival was 10 months for patients with low TS expression and 4 months for patients with high TS expression (P < 0.01, log rank test).	The data from this study suggest that the expression of TS, as determined by immunohistochemistry, is a relatively reliable indicator of whether 5-FU should be used in the treatment of patients with gastric carcinoma.
Gastric Cancer	unresectable, recurrent	TS	both	IHC	TP, DPD, E2F-1, Bcl-2, Bak, Bcl-X	MTX+5-FU		not assessable	PubMed	14654896	Oncology Reports	Low powered retrospective non-case/control study	IIIF	2004	44	The relationships between the expression of TS, TP, DPD, and E2F-1 and clinical outcome are shown in Table II. Expression of these proteins showed no significant correlation with response or survival. Moreover, no correlation existed between the expression of TS and E2F-1			i) no prior chemotherapy; ii) age of <75 years; iii) an Eastern Cooperative Oncology Group (ECOG) performance status (PS) of >2, adequate bone-marrow, renal and hepatic functions; iv) no serious medical complications, apart from intestinal obstruction or ascites; v) biopsy specimens from the primary tumors available for immunohistochemical analysis
maxillary sinus squamous cell carcinoma		TS	Under expression	IHC		5-FU based therapy		Benefit	PubMed	21035287	Auris, Nasus, Larynx	Low powered retrospective non-case/control study	IIIF	2011	47	Seventeen of 19 (89%) TS low cases showed a complete response, whereas 12 of 28 (43%) TS high cases showed complete response for 5-FU based chemoradiotherapy. Low TS patients had significantly better response rates compared with high TS patients.	hese findings suggest that TS expression affects the chemotherapeutic effect of 5-FU in patients with maxillary sinus SCC and the assessment of TS expression level might be useful both in the management and in the treatment of maxillary sinus SCC.
gastro-entero-pancreatic neuroendocrine tumors	advanced, metastatic	TS	both	IHC	Ki-67, p53, MDR1, Akt, PTEN, CA9, CD34, VEGF, HIF-1, hLMH1, Bcl-2	streptozotocin/ doxorubicin/5-fluorouracil/etoposide+cisplatinum/chemoembolization (streptozotocin, 9; doxorubicin, 5)		not assessable	PubMed	20570957	Endocrine related Cancer	Retrospective non-case/control study	IIIE	2010	60	No markers were significant for treatment with 5-FU.
Gastric Cancer		TS	Under expression			5-FU based therapy		Benefit	PubMed	22502681	Asian Pacific Journal of Cancer Prevention	Meta analysis of observational studies	IIIA	2012	844	Meta- analysis of estimates showed high TS expression was significantly associated with poor OS in the advanced setting (HR: 1.43, 95%CI: 1.08 - 1.90), and poor EFS in the adjuvant setting (HR: 1.53, 95%CI: 1.01 - 2.32). Subgroup analysis demonstrated TS expression to have even greater value in predicting OS, EFS and ORR in advanced GC patients treated with fluoropyrimidine monotherapy (HR for OS…	High levels of TS expression were asssociated with a poorer OS for advanced GC patients compared with low levels. In the adjuvant setting, high TS expression was also associated with a worse EFS. Additional studies with consistent methodology are needed to define the precise predictive value of TS.
NSCLC		TS	Under expression			5-FU based therapy		Benefit	PubMed	25524944	Cancer Biomarkers	Meta analysis of observational studies	IIIA	2015	2280	This analysis showed that patients with low TS expression had statistically significantly longer OS and PFS than those with high TS (HR=0.51 and HR=0.49, respectively). Based on TS-targeted drug use status, TS expression was significantly associated with OS in pemetrexed (HR=0.42) and 5-Fluorouracil subgroups (HR=0.34), but not in no TS-targeted drug subgroup	Low TS protein expression is a favorable predictive factor for better OS/PFS in NSCLC patients treated with TS-targeted drugs. Prognostic value of TS protein expression needs further validation
Gastric Cancer	advanced	TS	Under expression	IHC		Capecitabine		Benefit	PubMed	25185651	Tumor Biology	Retrospective non-case/control study	IIIE	2014	58	The chemotherapy response rates among patients with low- and high-level expression of TS protein were 52.0 % (13/25) and 21.2 % (7/33), respectively (χ (2) = 5.968, P = 0.015). The median PFS and OS in patients with low-level TS expression were significantly longer than those with high-level TS expression (PFS 8.0 vs 2.8 m, P = 0.001; OS 13.3 vs 7.9 m, P = 0.002, respectively). Multivariate Cox r…	The present study demonstrates that TS expression is associated with chemotherapy response, PFS, and OS in advanced GC patients treated with capecitabine alone chemotherapy		The inclusion criteria were as follows: all patients were aged ≥65 years and in stage IV according to the AJCC classification; Eastern Cooperative Oncology Group (ECOG) performance scale 0–2 with adequate renal, hepatic, and cardiac function; no prior adjuvant chemotherapy was conducted	patients with no measurable lesions or tumor tissues were excluded
Pancreatic cancer		TS	Under expression	RT-PCR		5-FU and FUDR		Benefit	PubMed	17018589	Cancer Research	Pre-clinical (in vitro and in vivo studies)	IVC	2006		the TS+/_x0001_ line had a reduced TS protein expression and was hypersensitive to 5FU and 5-fluoro-2¶-deoxyuridine in vitro as compared with syngeneic control lines. We linked this sensitivity directly to the reduced TS expression by introducing exogenous TS cDNA expression into the TS+/_x0001_ line (i.e.,increased TS copies). Our model predicts that the 5FU sensitivity of a tumor is modified by…	RKO.TS.high clones were nearly 6-fold more resistant than RKO.TS.+/_x0001_ cells; parental RKO cells had intermediate resistance. 5FU and FUDR resistance in the RKO.TS.high cells confirmed that the drug sensitivity of RKO.TS+/_x0001_ cells was attributable to their TS expression					RKO cell lines
Pancreatic cancer		TS	Over expression	qRT-PCR	DPD	5-FU		No Benefit	PubMed	21617862	International Journal of Oncology	Pre-clinical (in vitro and in vivo studies)	IVC	2011		We also calculated the TS x DPD expression level in these cell lines and found that both 5-FU-resistant cell lines showed significantly higher levels of combined expression than the parental cells, although expression levels in Capan-1 cells were lower than those in SUIT-2 cells	The data regarding 5-FU-resistant cells suggest that higher TP, DPD and TS x DPD expressions may be important factors for developing the resistance to this drug. There was no significant change in 5-FU-sensitivity in GEM-resistant cells expressing higher levels of DPD, OPRT, TS and TS x DPD, suggesting that increased expression levels of TP may be essential for the development of 5-FU-resistance					BxPC-3, Capan-1, Capan-2, CFPAC1, Hs766T, SW1990 (American Type Culture Collection, Manassas, Virginia, USA), AsPC-1, H48N, KP-1N, KP-2, KP-3, Panc-1, SUIT-2 (generously provided by Dr H. Iguchi (National Shikoku Cancer Center, Matsuyama, Japan), MIA PaCa-2 (Japanese Cancer Resources Bank, Tokyo, Japan) and NOR-P1; established in our laboratory
Esophageal Cancer	metastatic	TS	Over expression	IHC	TP(high), ERCC1(low)	capecitabine+cisplatin	first line	Benefit	PubMed	20700125	British Journal of Cancer	Retrospective non-case/control study	IIIE	2010	72	A high TS proportion, high TS intensity, and high TS score predicted a response (TS<25% vs TS ⩾25%, RR 40.5 vs 59.5%, P=0.009; TS intensity 0–1 vs 2–3, RR 45.9 vs 54.1, P=0.030; TS score ⩽6 vs TS score>6, RR 40.5 vs 59.5%, P=0.005). High expression of TS and TP was also significantly correlated with treatment response to the XP regimen (high TS and TP vs low TS and TP, RR 54.1 vs 45.9%, P=0.022).…	These data indicate that expression of TS, TP, and ERCC1 may be predictive markers for response and survival in patients with metastatic oesophageal squamous cell cancer receiving XP chemotherapy
esophageal adenocarcinoma	locally advanced	TS	Under expression	IHC	MRP-1 (low), PGP	5-FU+Cisplatin+Leucovorin, paclitaxel	neoadjuvant	Benefit	PubMed	20589706	Journal of Surgical Oncology	Low powered retrospective non-case/control study	IIIF	2010	40	All nonresponders (13/13) had high-pretherapeutic TS expressionlevels compared to 6/12 responders (P ¼ 0.001), that is a sensitivity of66.7% and a specificity of 100% for TS expression for CTX response;and a positive predictive value of 100% and a negative predictivevalue of 68.4% for CTX response, respectively. Moreover, 10/13 nonresponders showed high-pretherapeutic MRP-1 levels comparedto 7/12…	The pattern of pretherapeutic expression of TS and MRP-1 is related to chemotherapy response in oesophageal adenocarcinoma patients. Immunohistochemical assessment of these markers may be helpful for response prediction.
Colon cancer	stage II	TS*	Over expression	RT-PCR	TP, DPD	5-FU+Leucovorin	adjuvant	Benefit	PubMed	20387074	Journal of Cancer Research and Clinical Oncology	Retrospective non-case/control study	IIIE	2011	55	On the contrary, TS expression was signiWcantly higher in patients who did not recur in the follow-up period (P = 0.01). In particular, most of the patients showing a high TS level (22 of 27) were clustered among non-recurrent patients, while of the 19 recurrent patients 14 displayed a low TS level in their primary tumor.	In conclusion, in this study a high TS expression predicts a longer overall survival in a cohort of patients treated with a 5-FU-based regimen. Since the complete case study is related to treated patients, we could hypothesize that a better survival is related to patients’ response to the chemotherapeutic treatment, suggesting that higher TS expression could predict a good response to 5-FU treatm…
gastroesophageal cancer		TS	Under expression	Sanger, NGS, IHC	HER2 (positive), TP53, APC , SMAD4, KRAS, PIK3CA, TOP2A, TOPO1, SPARC, ERCC1, RRM1, MGMT	5FU/capecitabine+trastuzumab		Benefit	PubMed	25778705	Cancer Biology and Therapy	Retrospective non-case/control study	IIIE	2015	1306	Additional actionable targets that were noted to have drugamendable alterations in greater than 50% of the HER2 positive tumors included TUBB3 (69% negative, taxanes), ERCC1 (63% negative, platinums), RRM1 (60% negative, gemcitabine), PgP (58% negative, taxanes and anthracyclines), TOPO1 (56% positive, Irinotecan), PTEN (53%, negative, mTor inhibitors), and TS (52% low, fluoropyrimidine).	In the HER2+ cohort (n = 88), 50% of patients demonstrated possible benefit from a combination of trastuzumab with 5FU/capecitabine based on concurrent low TS
Gastric Cancer	advanced	TS	Under expression	RT-PCR	TP(high), ERCC1(low), TUBB3	capecitabine + paclitaxel/cisplatin	first line	Benefit	PubMed	23358102	Chinese Journal of Cancer Research	Retrospective non-case/control study	IIIE	2011	57	Response rate was 55.2% among patients with low TS expression compared with 28.6% anong patients with high TS expression (P=0.042). When TP and TS gene expressions were combination-analyzed, the response rate was 57.9% for the low TS and high TP subgroup and 15.8% for the high TS and low TP subgroup (P=0.007). Patients with high TS and low TP expression had poorest response rate (15.8% vs. 57.9%)…	We found that low TP expression and high TS expression in gastric cancer specimens were linked to poor outcome in patients receiving capecitabine-based regimen. In contrast, the subgroup of patients with low TS and high TP expression had the best treatment response.
Gastrointestinal Cancer	primary, metastatic	TS	Under expression	RT-PCR	DPD, ERCC1, TP	Oxaliplatin+Capecitabine		not assessable	PubMed	19105824	BMC cancer	Prospective biomarker driven non-randomized clinical trial	IIB	2008	91	The median survival in subjects whose metastatic tumor tissue had TS mRNA expression below the median was 123 days longer than those with TS expression above the median. Since TS mRNA expression did not correlate with improved TTF, low TS expression in this study may be more of a prognostic than a predictive factor	Lower expression of TS mRNA correlated with a lower chance of early PD with XelOX therapy and improved overall survival.
Esophageal Cancer	advanced	TS	both	IHC	TP	Cisplatin+Capecitabine	first line	not assessable	PubMed	17762932	Cancer chemotherapy and pharmacology	Low powered IIC study	IID	2008	45	Neither of the extent nor the TS score predicted response with statistical significance (TS \ 50% vs TS ‡ 50%, RR 66.6% vs 72.7%, P-value = 0.85; TS score £ 6 vs TS score [6, RR 65.3 vs 83.3%, P-value = 0.45)	Neither TS nor TP showed predictive value for treatment response.		Eligible patients were required to have histologically confirmed squamous cell carcinoma of the esophagus, at least one bidimensionally measurable lesion, age between 18 and 75, an Eastern Cooperative Oncology Group performance status of two or less, a life expectancy of at least 3 months, adequate hematologic parameters (hemoglobin ‡ 9.0 g/dl, absolute neutrophil count (ANC) ‡ 1,500/ ll, platele…	Exclusion criteria were as follows; history of clinically significant cardiac disease as defined by symptomatic ventricular arrhythmias, congestive heart failure, or previous myocardial infarction within 12 months of study entry; presence of parenchymal brain metastasis or leptomeningeal metastasis, active infection and psychiatric illness that would preclude obtaining informed consent; history o…
Colorectal Cancer	metastatic	TS	both	IHC	TP, DPD	Capecitabine+irinotecan		not assessable	PubMed	16943524	Journal of Clinical Oncology	Post-hoc biomarker correlative analysis of a non-randomized clinical trial	IIC	2006	67	Consistent with the results obtained by IHC, there was no association of TS or DPD gene expression in either primary or metastatic tumors, whether taken from any source or exclusively from the liver, and response to therapy.			Patients age _x0001_ 18 years with histologically confirmed metastatic colorectal adenocarcinoma and at least one measurable lesion according to the Response Evaluation Criteria in Solid Tumors (RECIST)23 were considered eligible for study. All patients were required to have both primary and metastatic tissue (paraffin embedded) available for correlative studies. No prior chemotherapy was permitt…
Colorectal Cancer	advanced, metastatic	TS	both	IHC		capecitabine		not assessable	PubMed	16218935	APMIS	Low powered IIC study	IID	2005	39	Surprisingly we did not find any cor re-lation between response and amount of TS inthe tumour expressed as TS score
* - adjuvant studies

## Sheet: Summary
Summary = TS+5 Fluorouracil
Level of Evidence	# of studies	marker expression status	Predictive effect of marker	Disease Type
Level 1	4
IC	1	over expression	benefit	colorectal cancer
ID	3	under expression	benefit	1 gastric cancer, 1 colorectal cancer, 1 colon cancer
Level 2	15
IIB	1	under expression	not assessable	1 gastrointestinal cancer
	2	under expression	no benefit	2 colorectal cancer
IIC	2	both	not assessable	2 colorectal cancer
	1	under expression	benefit	1 colorectal cancer
	1	under expression	no benefit	1 colorectal cancer
IID	2	both	not assessable	1 colorectal cancer, 1 esophageal cancer
	6	under expression	benefit	5 colorectal cancer, 1 gastric cancer
Level 3	30
IIIA	2	under expression	benefit	1 gastric cancer, 1 NSCLC
IIIB	1	under expression	benefit	1 gastric cancer
IIIE	11	under expression	benefit	5 gastric cancer, 5 colorectal cancer, 1 gastroesophageal cancer
	1	both	not assessable	1 gastro-entero-pancreatic neuroendocrine tumors
	1	over expression	not assessable	1 squamous cell esophageal cancer
	3	over expression	benefit	1 gastric cancer, 1 esophageal cancer, 1 colon adenocarcinoma
IIIF	1	both	no benefit	1 hepatocellular carcinoma
	6	under expression	benefit	1 gastric cancer, 2 colorectal cancer, 1 maxillary sinus squamous cell carcinoma, 1 esophageal adenocarcinoma, Colon Cancer (with Peritoneal carcinomatosis)
	4	both	not assessable	1 gastric cancer, 3 colorectal cancers
Level 4	6
IVC	4	over expression	no benefit	1 HNSCC, 1 hepatocellular carcinoma, 1 pancreatic cancer, 1 urothelial carcinoma
	2	under expression	benefit	1 ovarian cancer, 1 pancreatic cancer
Total # of studies	55
