# Supplementary material for: Quantification and expert evaluation of evidence for chemopredictive biomarkers to personalize cancer treatment
Source: Oncotarget. 2016 Nov 24;8(23):37923–34. doi: 10.18632/oncotarget.13544 (PMC5514962; doi:10.18632/oncotarget.13544)
Supplement: Supplementary file 6 [file oncotarget-08-37923-s006.xlsx]

## Sheet: TUBB3 + taxanes 
Cancer Type	Cancer Stage	Gene Symbol	Gene/Protein expression	Type of Assay	Other genes studied	Drug/Combination of drugs	Therapy setting	Predictive effect of biomarker on therapeutic outcome	Source	Source ID	Journal Name	Type of Study	Strength of Evidence	Year of Publication	Total # of samples in study	Outcome in Publication (results&discussion)	Context from Source (Conclusion)	Pathways involved	Patient inclusion criteria	Patient exclusion criteria	Adverse Events	Model system (Specify if human, cell line, animal model)
Non–Small Cell Lung Cancer	Early stage	TUBB3	both	IHC	KRAS	gemcitabine+cisplatin/paclitaxel+carboplatin	pre-operative chemotherapy	No Benefit	PubMed	22411898	Molecular Cancer Therapeutics	Post-hoc biomarker correlative analysis of a prospective randomized clinical trial	ID	2012	412	TUBB3 expression was associated with nonresponse to chemotherapy in univariate (P < 0.001) as well as multivariate analysis, adjusted for histology, clinical T, and smoking [adjusted HR, 1.31; 95% confidence interval (CI), 1.01–1.70; P = 0.044.	We did not find a predictive effect of TUBB3 immunostaining in early-stage patients treated with tubulin-interacting agents (i.e., paclitaxel) compared with patients treated with other agents (i.e., gemcitabine in this study). On the basis of the 2 CIs of the interaction ratios (95% CI, 0.61–2.0 for PFS and 95% CI, 0.47–1.9 for OS), it can actually be inferred that a true ratio of 2 or more, sugg…					Human
Breast cancer	Early Stage	TUBB3	both	qRT - PCR, IHC	ER, PgR, HER2, MAPT	Epirubicin-alkylator adjuvant chemotherapy+paclitaxel/epirubicin-alkylator adjuvant chemotherapy	Adjuvant	Not Assessable	PubMed	21390496	Breast Cancer Research and Treatment	Post-hoc biomarker correlative analysis of a prospective randomized clinical trial	ID	2011	595	TUBB3 mRNA levels did not predict benefit from inclusion of paclitaxel in adjuvant chemotherapy (test for interaction p = 0.96 for OS, p = 0.46 for DFS).	Transcriptional activity of β-tubulin isotype III in early breast cancer is an adverse prognostic factor, though not a predictive one for taxane efficacy.					Human
Thymic epithelial tumors	multiple stages	TUBB3	Over expression	IHC	ERCC1, BRCA1, p53	Taxane-based+platinum-based		No Benefit	PubMed	21289518	Journal of Thoracic Oncology	Retrospective non-case/control study	IIIE	2011	56	TUBB3 were expressed in 27% of thymic epithelial tumors with a median H score of 1.00. Our study indicated that high expression of TUBB3 was closely correlated either with low response rates in patients treated with regimens containing taxanes or with reduced survival in patients with thymic epithelial tumors.	We found that the overexpression of ERCC1 and TUBB3 was associated with resistance to platinum- and taxane-based chemotherapy in patients with unresectable thymic epithelial tumors					Human
Breast cancer		TUBB3	Under expression	RT-PCR, immunoblotting		paclitaxel/vinorelbine/Cholcinie		Benefit	PubMed	20029418	British Journal Cancer	Pre-clinical (in vitro and in vivo studies)	IVC	2010		Class IIIb-tubulin overexpression conferred resistance to paclitaxel and vinorelbine, whereas downregulation of class IIIb-tubulin rendered cells more sensitive to these two drugs. The efficacy of the colchicine-site binding agents, 2-MeOE2,colchicine, STX140, ENMD1198 and STX243 was unaffected by the changes in class IIIb-tubulin expression.	Effect of class III Beta-tubulin overexpression may depend on where the drug's binding site is located on the tubulin. Therefore, this study highlights for the first time the potential key role of targeting the colchicine-binding site, to develop new treatment modalities for taxane-refractory breast cancer.					STX140, ENMD1198, STX243 Cell line
Non–Small Cell Lung Cancer	locally advanced or metastatic	TUBB3	Under expression	IHC		Taxane-based/emcitabine-based		Benefit	PubMed	16373715	Mol Cancer Therapeutics	Case-control study	IIIC	2005	91	Patients whose tumors expressed low levels of class III beta-tubulin isotype had a better response rate, longer progression-free survival, and overall survival (P < 0.001, 0.004, and 0.002, respectively), whereas this variable was not found to be predictive in patients receiving regimens without tubulin-binding agents.	Expression levels of class IIIB-tubulinin tumor cells is predictive of response to therapy andpatient outcome in patients with NSCLC (stage IIB or IV) receiving pacli-taxel-based chemotherapy but is not a general prognostic factor in this patient population.					Human
Non–Small Cell Lung Cancer and mutliple cancers		TUBB3	Under expression			Taxane-based therapy		Benefit	PubMed	18237851	Lancet Oncology	Expert opinion	IVE	2008		Small comparative studies have shown patients with advanced non-small-cell lung cancer treated with paclitaxel whose tumours expressed high levels of class III β-tubulin had a lower response rate and shorter survival than did patients with low levels of class III β-tubulin, whereas the level of expression of class III β-tubulin was not found to be predictive in patients receiving regimens without…	Class III beta-tubulin could be both a prognostic and a predictive factor. Large randomised studies are warranted to determine the prognostic or predictive value of class III beta-tubulin in different settings and tumours.					Human
Gastric cancer	advanced	TUBB3	Under expression	qRT - PCR	TS, TP,ERCC1	capecitabine+paclitaxel/capecitabine+cisplatin	first-line	Benefit	PubMed	23358102	Chinese Journal Of Cancer Research	Retrospective non-case/control study	IIIE	2011	57	In paclitaxel cohort, the response rates and median overall survivals of patients with low and high TUBB3 expressions were 61.1% vs. 33.3% (P=0.095) and 13.8 months vs. 6.6 months (P=0.019), respectively; the response rate (87.5%) of patients with low TUBB3 and high TP expressions was higher than that (14.3%) of patients with high TUBB3 and low TP expressions (P=0.01)	TUBB3 epressions could predict the response of advanced gastric cancer patients receiving paclitaxel-based chemotherapy, but needs further confirmed in future large samples.		metastatic adenocarcinoma of stomach and at least one measurable lesion according to the Response Evaluation Criteria in Solid Tumors (RECIST	No patients with prior chemotherapy except for neoadjuvant or adjuvant chemotherapy treatment completed 12 months before the study were enrolled
Non–Small Cell Lung Cancer		TUBB3	Under expression	RT-PCR		Cisplatin, docetaxel, gemcitabine		Benefit	PubMed	23397475	Translational Oncology	Pre-clinical (in vitro and in vivo studies)	IVC	2012		Docetaxel sensitivity of CAEP cells was associated to levels of TUBB3 lower than RAL cells, Stemness-related genes were downregulated in the control condition but became upregulated in docetaxel-resistant cells	CAEP and RAL cell lines may be considered validated models for testing novel anticancer compounds representing a simple model for evaluatinghow cell populations with stem cell features impact cancer resistance to antitumor agents					RAL and CAEP
Gastric cancer	advanced	TUBB3	Under expression	multiplex branched-DNA liquid chip technology	TS, ERCC1	Docetaxel+ cisplatin+ fluorouracil	palliative	Benefit	PubMed	23828702	Zhong Nan Da Xue Xue Bao Yi Xue Ban.	Low powered retrospective non-case/control study	IIIF	2013	48	The patients with low TUBB3 mRNA expression had higher response rate to chemotherapy than patients with high TUBB3 expression (P=0.011). Median overall survival (OS) and median time to progression (TTP) were significantly longer in patients with low TUBB3 mRNA expression (P=0.002, P<0.001)	High TUBB3 mRNA expression is correlated with resistance to DCF regimen chemotherapy. TUBB3 might be a predictive and prognostic factor in patients with advanced gastric cancer treated with TXT-based chemotherapy.
Gastric adenocarcinoma	recurrent and metastatic	TUBB3	Over expression	IHC	ERCC1	paclitaxel/docetaxel+cisplatin	first-line palliative	Not Assessable	PubMed	24053422	BMC Cancer	Retrospective non-case/control study	IIIE	2013	146	High-level TUBB3 expression was associated with a lower response rate, but not significantly so (36.4 vs. 49.3%, P = 0.115). The median PFS was significantly shorter for patients with high-level TUBB3 expression than for patients with low-level TUBB3 expression (3.63 vs. 6.67 months, P = 0.001). OS was not associated with TUBB3 expression (13.1 vs. 13.1 months, P = 0.769). By multivariate analysi…	In this study, high-level expression of TUBB3 was associated with a shorter PFS and a tendency to have a reduced response to chemotherapy, but was not associated with OS in recurrent or etastatic gastric cancer patients receiving taxane-based first-line palliative chemotherapy.		unresectable recurrent or metastatic gastric adenocarcinoma who were treated with taxane-based first-line palliative chemotherapy between January 2004 and December 2010 at Chonnam National University Hwasun Hospital (Gwangju, Korea)
Gastric cancer		TUBB3	Under expression	immunoblotting, siRNA knockdown	VEGFR1, VEGFR2, HIF-1a	paclitxel		Benefit	PubMed	23364970	Yonsei Medical Jounal	Pre-clinical (in vitro and in vivo studies)	IVC	2013		Knockdown of TUBB3 decreased the resistance to paclitaxel during hypoxia, and cytotoxicity was increased	Our experiment results of paclitaxel resistance in AGS cells are consistent with other reports suggesting that TUBB3 affects chemoresistance to taxanes in diverse cancer cells					AGS cells
Breast Cancer		TUBB3	Over expression	western blot	alpha-, beta(IV)-tubulin	Paclitaxel		No Benefit	PubMed	12054644	Biochemical and Biophysical research communications	Pre-clinical (in vitro and in vivo studies)	IVC	2002		Analyses of beta-tubulin with the isotype-specific monoclonal antibodies demonstrated that the PTX-resistant cells contain 2.5-fold higher amounts of beta(III) and 1.5-fold higher amount of beta(IV)-tubulin, while no difference was observed in the level of beta(I) isotype.	The analysis of β-tubulin isotypes clearly demonstrated significant increases in the levels of βIII- and βIV-tubulin in paclitaxel resistant cells					MCF-7
Breast Cancer		TUBB3	Over expression	Qpcr, Western blot		paclitaxel		No Benefit	PubMed	17285590	International Journal of Cancer	Retrospective non-case/control study	IIIE	2007	92	We showed a clear increase of Class III b-tubulin expression in the less sensitive cell lines leading to hypothesize a direct association between Class III b tubulin expression and paclitaxel resistance in breast cancer cells. This evidence was further confirmed by a ODN transfection, which caused a decrease in Class III b-tubulin gene expression paralleling to an enhancement of paclitaxel sensit…	Our study suggests that Class III b-tubulin tumor expression could be considered a predictive biomarker of paclitaxel-clinical resistance for breast cancer patients.					MCF-7, MDA-MB-435
Non–Small Cell Lung Cancer		TUBB3	Under expression	IHC, PCR		taxane/vinorebine-based chemotherapy		Benefit	PubMed	24705847	PLoS One	Meta analysis of observational studies	IIIA	2014	2053	In the subgroup analysis by chemotherapy regimen, ten studies investigated the taxane-based regimens [19,21–23,25,26,30,31,35,53]; four reported the vinorebine-based regimens [17,20,32,33]; and four studies examined both regimens [27–29,34]. The results of our analysis showed that the negative or low TUBB3 expression was associated with a longer OS than the positive or high TUBB3 expression in NS…	Our meta-analysis indicated that the expression of TUBB3 may be a useful biomarker to predict the clinical outcomes of taxane/vinorebine-based chemotherapy in patients with NSCLC.		Eligible studies were identified according to the following criteria: (1) human-based investigations; (2) pathologically confirmed non-small cell lung cancer; (3) articles published in English or Chinese; (4) taxane/vinorebine-based chemotherapy treatment; (5) investigation of the association between the expression of class III b-tubulin and the clinical outcomes of chemotherapy, including the OR…	The exclusion criteria were as the follows: (1) patients younger than 18 years old; (2) studies in which necessary data were not provided; (3) for overlapped studies, the studies with a smaller dataset were excluded.
Gastric cancer	advanced	TUBB3	Under expression	IHC	MAP-tau	paclitaxel+capecitabine/cisplatin+capecitabine		Benefit	PubMed	25016949	European Journal of Cancer.	Retrospective non-case/control study	IIIE	2014	244	In patients treated with paclitaxel plus capecitabine the clinical benefit rate (CBR), median progression-free survival (PFS) and overall survival (OS) were found to be significantly higher in patients with low levels of MAP-tau and TUBB3 expressions and were significantly higher than those in patients with high levels of MAP-tau and TUBB3 expressions (CBR: 72.2% versus 35.9%; PFS: 271 versus 102…	The combination of MAP-tau and TUBB3 was found to predict chemosensitivity to paclitaxel in gastric cancer in vitro and in vivo.
Non–Small Cell Lung Cancer		TUBB3	Under expression	IHC	APE1, BRCA1, ERCC1	platinum-paclitaxel	first-line	Benefit	PubMed	25107571	Cancer Chemother Pharmacol.	Retrospective non-case/control study	IIIE	2014	136	Patients with negative expression of APE1, ERCC1 or TUBB3 benefited from platinum plus paclitaxel regimen chemotherapy, patients with both APE1- and ERCC1-negative or both APE1- and TUBB3-negative tumors had significantly higher response rate, longer median PFS and OS following treatment with platinum and paclitaxel (P< 0.05).	The data indicate that APE1, ERCC1 and TUBB3 could be a useful biomarker to predict clinical outcome in patients with advanced NSCLC receiving first-line platinum-paclitaxel chemotherapy
Non–Small Cell Lung Cancer		TUBB3	Under expression			paclitaxel/vinorebine		Benefit	PubMed	22306125	Lung Cancer	Meta analysis of observational studies	IIIA	2012	552	The objective response rate for paclitaxel/vinorebine-based chemotherapy was significantly higher in patients with low/negative class III β-tubulin expression (OR=0.28; 95% CI, 0.20-0.41; P<0.00001). Median survival time was longer for patients with low/negative expression of class III β-tubulin compared with patients with high/positive expression (MR=1.40; CI, 0.89-0.90; P<0.00001)	By combining data from ten different studies, we found a correlation between low TUBB3 gene expression and favorable clinical outcome to anti-tubulin therapy. The correlation for the combined data was significantly stronger than it was for any of the individual studies. The knowledge gained from this subgroup analysis implies that treatment with paclitaxel-based chemotherapy regimen may be more b…		utilized paclitaxel-based or vinorebine-based chemotherapy regimens to treat patients with pathologically proven NSCLC; (ii) measured class III _x0002_-tubulin gene expression using real-time reverse transcriptase PCR (RT-PCR), immunohistochemistry (IHC), or Western blot (WB); and (iii) provided data for objective response rate and median survival/overall survival based on class III _x0002_-tubul…	Abstracts and papers reported only at academic meetings were excluded for this metaanalysis.
Non–Small Cell Lung Cancer		TUBB3	both	IHC	ERCC1, BRCA1, VEGF, Ki-67, CD34, and p53	taxane based therapy	first, second, third line	Not Assessable	PubMed	22358390	International Journal of Clinical Oncology	Retrospective non-case/control study	IIIE	2013	56	A positive TUBB3 expression is closely associated with a poor response to taxane-based chemotherapy. However, TUBB3 expression could not predict outcome after carboplatin plus paclitaxel treatment.	TUBB3 expression is associated with resistance to taxane-based chemotherapy and is an independent prognostic factor for predicting poor progression-free survival after docetaxel treatment alone. TUBB3 expression may be a predictive marker for chemoresistance to docetaxel in NSCLC with postoperative recurrent disease.NSCLC with postoperative recurrent disease.
Ovarian Cancer		TUBB3	Under expression	western blot	REST	paclitaxel		Benefit	PubMed	22684772	Tumour Biology	Pre-clinical (in vitro and in vivo studies)	IVC	2012	2	TUBB3 was more highly expressed in SKOV3/TAX cells compared to SKOV3 cells (P = 0.01), TUBB3 expression was significantly lower in the paclitaxel-sensitive group compared to the paclitaxel-resistant group (47.6 % vs. 77.8 %, P< 0.05).TUBB3 expression were unrelated to tumor differentiation, histological type, and clinical stage (all P > 0.05) and positive TUBB3 protein expression was detected as …	Positive TUBB3 protein expression was detected as independent prognostic factors (P = 0.005). TUBB3 protein may be potential biomarkers for chemoresistance and prognosis in ovarian cancer.					ovarian SKOV3 carcinoma cell line and paclitaxel-resistant ovarian cancer cell line, SKOV3/TAX
Gastric cancer	advanced	TUBB3	Under expression	ELISA		paclitaxel+capecitabine	first-line	Benefit	PubMed	22766748	Medical Oncology	Case-control study	IIIC	2012	150	median PFS, and OS in patients with low (n = 27) and high levels (n = 101) of TUBB3 were 95.8 %/45.1 % (low vs. high, p < 0.001), 190 days/166 days (p = 0.064), and 360 days/297 days (p = 0.023), respectively.Cox multivariate regression analysis demonstrated that the serum levels of TUBB3 were an independent prognostic factor for advanced gastric cancer patients (HR = 1.950; 95 % CI, 1.242-3.062;…	low levels of TUBB3 in serum could predict better response and survival for advanced gastric cancer patients receiving paclitaxel plus capecitabine, which could be used to select patients who would benefit from this regimen.		patients had histologically confirmed advanced gastric cancer and at least one measurable lesion according to the response evaluation criteria in solid tumors (RECIST 1.1) guidelines [15]; patients were [18 years old with ECOG performance status of 0–2 and adequate liver, renal, and bone marrow functions; patients were treated with first-line paclitaxel plus capecitabine at Peking University Canc…
Ovarian Cancer		TUBB3	Over expression	PCR		taxol		No Benefit	PubMed	9276747	Journal of Clinical Investigation	Pre-clinical (in vitro and in vivo studies)	IVC	1997	11	Expression of both the class III (Hb4 gene product) and class IVa (H5b gene product) was increased in our taxol-resistant cell lines and taxol resistant ovarian tumors, corresponding with a reduced sensitivity of these isotypes to taxol.	Ovarian tumors, seven untreated primary and four taxol- resistant tumor-bearing ascites, displayed significant increases (P < 0.005) in classes I (3.6-fold), III (4.4-fold), and IVa (7.6-fold) isotypes in the taxol-resistant samples as compared with untreated primary ovarian tumors. The increased expression appears to be related to the resistance phenotype, as the basal levels of the class III an…					A549 lung cancer cell line
Non-Small Cell Lung Cancer	advanced	TUBB3	Under expression	IHC		paclitaxel+cisplatin+gemcitabene / cisplatin+vinorelbine		Benefit	PubMed	21690572	Clinical Cancer Research	Post-hoc biomarker correlative analysis of a prospective randomized clinical trial	ID	2011	261	OS in regimen B (cisplatin and vinorelbine) was 18.76 months in TUBB3-negative adenocarcinoma patients and 11.43 months in TUBB3-positive adenocarcinoma patients (P = 0.069). In regimen A (cisplatin, gemcitabine, and taxol), the corresponding OS was 12.43 and 11.0, respectively (P = 0.249). TUBB3-negative adenocarcinoma patients showed a mean QOL decline of -18.25 points (95% CI, -4.28 to -32.22,…	TUBB3 was of predictive value in adenocarcinoma patients in the largest, randomized advanced NSCLC population published to date. It may be clinically useful in conjunction with other biomarkers, but QOL information should be recorded during validation, as prophylactic intervention may be needed in specific subgroups at risk of toxicity.		3 chemotherapy-naive patients aged 18 to 75 years with histologically verified inoperable NSCLC, performance status 0 to 2, and normal organ function were included in the study (LU2007)	Patients with brain metastasis were excluded
HNSCC	locally advanced	TUBB3	Under expression	IHC	p53, ERCC1	docetaxel+cisplatin+5-FU AND 5-FU+cisplatin	induction chemotherapy	Benefit	PubMed	19468031	Annals of Oncology	Retrospective non-case/control study	IIIE	2009	80	TUBB3-positive patients showed lower response rate than TUBB3-negative patients (69% versus 88%, P = 0.039). The results of this study suggest that high TUBB3 expression in locally advanced HNSCC is associated with lower response to induction chemotherapy, faster disease progression, and poorer survival. These findings consistently imply that TUBB3 is a poor prognostic marker and reflects aggress…	TUBB3 status should be considered in treatment of locally advanced HNSCC. TUBB3 in HNSCC is a prognostic and predictive marker for chemotherapy. Tumor biology and response to chemotherapy of TUBB3-positive HNSCC requires exact evaluation in prospective trials
Melanoma		TUBB3	Under expression	IHC		paclitaxel		Benefit	PubMed	19122647	The journal of investigative dermatology	Pre-clinical (in vitro and in vivo studies)	IVC	2009	59	Dose- and time-dependent cell viability curves showed that the two NHEMs, which strongly expressed TUBB3 protein, were markedly resistant to paclitaxel cytotoxicity, and the amount of TUBB3 protein correlated well with chemosensitivity (rs=0.328, P=0.05)	TUBB3 protein expression correlates well with chemosensitivity to taxane derivatives. Our immunohistochemistry for TUBB3 protein expression appears to be a good biomarker to select patients for chemotherapy with taxane derivatives. Conclusively, taxane-based regimens should be taken into consideration only in patients with a low level of TUBB3 protein.					HMV-I, HMV-II, MM-RU, SK-MEL-28,PM-WK, CRL1579, and G361
Prostate Carcinoma		TUBB3	Under expression	immunofluorescence, RT-PCR		Paclitaxel		Benefit	PubMed	9484812	British Journal of Cancer	Pre-clinical (in vitro and in vivo studies)	IVC	1998		These data show that the TUBB3-transcript levels were ninefold higher in Pac-10 (paclitaxel resistant) cells compared with DU-145 cells. Exposure to increasing levels of paclitaxel resulted in a gradient of increasing resistance to the drug. Western blot analysis of the cytosolic proteins from these cell lines showed a similar gradient of increasing Beta 3-isotype protein concentrations from Pac-…	The positive correlation between the extent of paclitaxel resistance and the concentration of B3.-isotype indicates that increased expression of TUBB3 may play a significant role in resistance to the drug					DU-145, Pac-10
Non–Small Cell Lung Cancer		TUBB3	both	IHC		Paclitaxel+carboplatin		Not Assessable	PubMed	18977553	Lung Cancer	Low powered retrospective non-case/control study	IIIF	2009	45	The response rates for patients who were class III -tubulin-positive and - negative were 18% (3 of 16 patients) and 27% (8 of 29 patients), respectively, and were not statistically significantly different (P = 0.720).	This retrospective study indicates that immunostaining for class III beta-tubulin may be useful for predicting survival in NSCLC patients receiving paclitaxel against recurrent tumors after curative resection and can provide information critical for planning personalized chemotherapy.
Non–Small Cell Lung Cancer		TUBB3	both			vinorelbine–cisplatin/Paclitaxel	adjuvant	Not Assessable	PubMed	21471564	Annals of Oncology	Meta analysis of IIB, IIC studies	IIA	2012	1149	High TUBB3 expression was prognostic for OS [hazard ratio (HR)=1.27 (1.07-1.51), P=0.008) and DFS [HR=1.30 (1.11-1.53), P=0.001). TUBB3 was not predictive of a differential treatment effect [interaction P=0.20 (OS), P=0.23 (DFS)]. Subset analysis (n=420) on vinorelbine-cisplatin gave similar results.	The prognostic effect of high TUBB3 expression in patients with R-NSCLC has been validated. We were unable to confirm a predictive effect for TUBB3.
carcinomas of unknown primary site		TUBB3	Under expression	IHC		Paclitaxel + carboplatin		Benefit	PubMed	17021819	Cancer Chemotherapy and Pharmacology	Low powered retrospective non-case/control study	IIIF	2007	40	Patients whose tumors showed low -tubulin III expression (· 50% vs (50% of positive cells) displayed a higher response rate (33 vs 4.8%; P = 0.03). Moreover, we found a statistically signiWcant up-regulation of class III -tubulin in the primary resistant subset, deWned as those who experienced disease progression during treatment. Patients with high class III -tubulin expression were demonstrated…	These findings suggest that a high level of expression of class III beta-tubulin in tumor cells is associated with resistance to paclitaxel and decreased survival in patients with carcinomas of unknown primary receiving paclitaxel-based chemotherapy.
carcinomas of unknown primary site		TUBB3	Under expression	IHC	Δ2-α-tubulin, tau protein	Paclitaxel		Benefit	PubMed	18505052	Anticancer Research	Retrospective non-case/control study	IIIE	2008	51	a statistically significant up-regulation of class III β-tubulin was found in the resistant subset, defined as disease progression under treatment. Patients with high class III β-tubulin expression were more resistant to chemotherapy (69.6% progression rate in patients with more than 50% of stained cells vs. 30.4% in patients with fewer than or equal to 50% ; p=0.007). High class III beta-tubulin…	These findings show that in tumor cells a high level of expression of class III beta-tubulin is associated with resistance to paclitaxel and a poor prognosis in carcinomas of unknown primary site (CUP) patients receiving paclitaxel.			involved only women with adenocarcinoma that axillary nodes, women with primary papillary serous carcinoma of the peritoneum and patients with cervical lymph nodes containing squamous carcinoma.
Non-Small Cell Lung Cancer		TUBB3	both	IHC	Δ2-α-tubulin, tau protein, TUBB2, TUBB1,	Paclitaxel+Cisplatin OR docetaxel		Not Assessable	PubMed	15749640	Bulltein Du Cancer	Low powered retrospective non-case/control study	IIIF	2005	19	A high level of expression (greater than the median value in the entire population) of class III b tubulin protein in tumor cells was correlated with a shorter progression free survival (median 41 days vs. 288 days in patients with low class III expression, figure 3, p = 0.02). There were 2 responses among 9 patients (22%) with high levels of class III tubulin vs. 6 among 10 patients (60%) with l…	Our results suggest that high levels of expression of class III b tubulin isotype by tumor cells is associated with shorter progression-free survival, with a trend towards reduced response rates
Gastric cancer		TUBB3	Under expression	IHC	p53	docetaxel+5-FU+CCDP		Benefit	PubMed	16391792	International Journal of Oncology	Retrospective non-case/control study	IIIE	2006	115	Case 12, with a pre-treatment biopsy specimen negative for class III ß tubulin, showed a good response to docetaxel-based chemotherapy. In contrast, case 17, with a pre-treatment biopsy specimen positive for class III ß tubulin, showed progressive disease despite docetaxel-based chemotherapy. A total of 83.3% (5 out of 6) of cases positive for class III expression showed no response to the therap…	In the present study, we demonstrated that overexpression of class III ß-tubulin isotype was associated with resistance to docetaxel in gastric cancer. Our results suggest that class III ß-tubulin is a simple and useful predictive marker for the clinical response to docetaxel-based chemotherapy in gastric cancer
Breast cancer	metastatic or locally advanced	TUBB3	both	IHC	Tau protein/alpha tubulin, TUBB2, TUBB4	docetaxel		Not Assessable	PubMed	12533264	Clinical Breast Cancer	Low powered retrospective non-case/control study	IIIF	2002	41	No clear association was found between response to docetaxel and the level of expression of Tau protein, a- and b-tubulin, and class III and IV b-tubulin isotypes.	we conclude that the class II b-tubulin isotype seems to be a promising predictive marker of docetaxel activity. Nevertheless, further investigations are needed due to the limited number of patients evaluated in this pilot study.		patients had locally advanced breast cancer or MBC, in which clinical response to docetaxel was evaluableand tumor tissues sampled before docetaxel treatment were available.
Breast cancer	locally advanced or metastatic	TUBB3	Under expression	IHC	Tau protein/alpha tubulin, TUBB2, TUBB4	docetaxel/doxorubicin		Not Assessable	PubMed	18628466	Clinical Cancer Research	Post-hoc biomarker correlative analysis of a prospective randomized clinical trial	ID	2008	173	patients with "high" expression of class III beta-tubulin isotype had a higher probability of response to docetaxel than to doxorubicin treatment (odds ratio, 1.9; 95% confidence interval, 1.01-3.7; P = 0.05). No difference was observed in terms of time to progression or in terms of overall survival. In contrast, in patients with ‘‘low’’ expression of class IIIb-tubulin isotype, no significant di…	This study suggests that the superiority of docetaxel over doxorubicin seems to be confined to the subgroup of patients with "high" expression of class III beta-tubulin isotype.		histologically or cytologically proven metastatic breast cancer, ages 18to 75 years, assessable disease, performance status of at least 60(Karnofsky index), and no previous treatment with chemotherapy otherthan cyclophosphamide, methotrexate, and fluorouracil either in theadjuvant or in the metastatic setting.
Breast cancer		TUBB3	Under expression	RT-PCR, Western analysis	I, II, and IVa beta-tubulin	docetaxel		Benefit	PubMed	15946994	FASEB J.	Pre-clinical (in vitro and in vivo studies)	IVC	2009		At the mRNA level, class I, II, III, and IVa beta-tubulin mRNA isotypes were over-expressed in docetaxel-resistant MCF-7 cells when compared with the docetaxel-sensitive parental cells. In MDA-MB-231 cells, there were decreased protein levels for class II and class III beta-tubulin.	This study demonstrates that altered expression of mRNA beta-tubulin isotypes and modulation of beta-tubulin protein levels are associated with acquired docetaxel resistance in breast cancer cells. This allows further understanding and elucidation of mechanisms involved in resistance to docetaxel.
Breast cancer	locally advanced/recurrent	TUBB3	Under expression	RT-PCR	TUBB1	docetaxel		Benefit	PubMed	12912947	Clinical Cancer Research	Low powered retrospective non-case/control study	IIIF	2003	39	class III beta-tubulin mRNA levels of responders (1.38 +/- 0.40) were also significantly (P = 0.003) lower than those of nonresponders (7.43 +/- 2.77). The class I-high/class III-high group showed a very low response rate (15%), whereas the class I-low/class III-low group showed a very high response rate (75%). The class I-high/class III-low group and the class I-low/class III-high group showed i…	These results demonstrate that high expression of class I and class III beta-tubulin isotype mRNA is significantly associated with docetaxel resistance, and determination of class I and class III beta-tubulin isotype mRNA levels would be useful in the prediction of response to docetaxel.
Breast Cancer	advanced	TUBB3	Under expression	IHC	HER2, VEGFR-1, mVd, TUBB4	Taxol–Epirubicin		Benefit	PubMed	15923415	Annals of oncology	Post-hoc biomarker correlative analysis of a prospective randomized clinical trial	ID	2005	72	The univariate analysis showed that only b-tubulin III expression was predictive of response to chemotherapy. In fact, the percentage of patients with controlled disease (CR,PR and SD) after chemotherapy was 98% for tumors with a low b-tubulin III\ expression vs. 62% for tumors with a high b tubulin III expression (P = 0.000). According to our results, it seems that III and not IV tubulin could b…	We suggest that class III b-tubulin immunohistochemical expression analysis could be a potentially relevant tumor biomarker for paclitaxel resistance in advanced breast cancer patients			Patients were excluded if there was insufficient or inaccessible paraffin-embedded tumor material.
Non-Small Cell Lung Cancer	locally advanced	TUBB3	both	IHC	ERCC1	cisplatin+docetaxel		Not Assessable	Pubmed	19123003	Cancer Chemotherapy and Pharmacology	Retrospective non-case/control study	IIIE	2009	51	The response rates for patients who were class III _x0001_-tubulin-positive and -negative were 41% (5 of 12 patients) and 72% (16 of 22 patients), respectively, and were not signifcantly different (P = 0.138)	However, in this study, expression of class III _x0001_-tubulin was not correlated with progression-free or overall survival. One reason for this discrepancy may have been that the number of patients was too small to exhibit differences, and thus the defnitive role of class III _x0001_ tubulin expression for prognostication of NSCLC patients remains to be addressed in a further study
Melanoma		TUBB3	Under expression	western blot, immunofluorescence		docetaxel		Benefit	Pubmed	18086570	FEBS Letters	Pre-clinical (in vitro and in vivo studies)	IVC	2008		Sensitive cells showed low levels of class III beta-tubulin with little microtubular incorporation, whereas class III beta-tubulin expression was higher in resistant cells and was incorporated into the cytoskeleton. The results suggested that resistance of melanoma cells to Docetaxel-induced apoptosis was due to high expression of class III b-tubulin.	Knockdown of class III b-tubulin expression significantly enhanced microtubule polymerisation (P<=0.05) and this was accompanied by significant increases in apoptosis induced by Docetaxel. These results suggest that phenotypic expression of beta-tubulin class III in melanoma may help identify patients with melanoma that can respond to taxanes.					IgR3 and MM200
Ovarian Cancer	advanced	TUBB3	Under expression	semiquantitative RT-PCR, IHC	alpha tubulin, MDR1	platinum+paclitaxel		Benefit	Pubmed	15671559	Clinical Cancer Research	Low powered retrospective non-case/control study	IIIF	2005	41	An additional difference was detectable when stratifying samples for drug responsiveness. In fact, both groups exhibited statistically significant (P < 0.01) higher levels of class III B-tubulin than those noticed in the controls, but a further increase was present when comparing drug sensitive (mean = 0.86) versus drugresistant samples (mean = 1.67), where these latter exhibited a further increa…	By a direct comparison of the three main known mechanisms of paclitaxel resistance, this study indicates that overexpression of class III beta-tubulin is the most prominent mechanism of paclitaxel resistance in ovarian cancer.
Non-Small Cell Lung Cancer	metastatic	TUBB3	Under expression	quantitative PCR	stathmin, RRM1, COX-2,GSTP1	paclitaxel/carboplatin, gemcitabine/cisplatin, vinorelbine/cisplatin		Benefit	Pubmed	12789263	Oncogene	Post-hoc biomarker correlative analysis of a prospective randomized clinical trial	ID	2003	75	Patients with low beta-tubulin III levels had better response in the paclitaxel/carboplatin arm (P=0.05), and those with low RRM1 levels showed a tendency to better response in the gemcitabine/cisplatin arm. Time to progression was influenced by beta-tubulin III (P=0.03) and stathmin (P=0.05) levels in the vinorelbine/cisplatin arm, and there was a tendency toward correlation between beta-tubulin…	The predictive value of beta-tubulin III, stathmin and RRM1 should be tested in prospective customized chemotherapy trials, the results of which will help tailor chemotherapy to improve patient survival.

## Sheet: Summary
SUMMARY
Level of Evidence	# of studies	marker expression status	Predictive effect of marker	Disease
Level 1	6
ID	3	under expression	benefit	NSCLC (2), Breast cancer (1)
	1	under expression	not assessable	Breast Cancer (1)
	1	both (over/under expression)	no benefit	NSCLC (1)
	1	both (over/under expression)	not assessable	Breast cancer (1)
Level 2	1
IIA	1	both (over/under expression)	not assessable	NSCLC (1)
Level 3	22
IIIA	2	under expression	benefit	NSCLC (2)
IIIB	2	under expression	benefit	NSCLC (1), Gastric cancer (1)
IIIE	2	over expression	no benefit	Breast cancer (1), Thymic epithelial tumors (1)
	1	over expression	not assessable	gastric adenocarcinoma (1)
	2	both (over/under expression)	not assessable	NSCLC (2)
	6	under expression	benefit	Gastric cancer (3), NSCLC (1), HNSCC (1), carcinomas of unknown primary site (1)
IIIF	4	under expression	benefit	Ovarian cancer (1), Breast cancer (1), Gastric cancer (1), Carcinoma of unknown primary site (1)
	3	both (over/under expression)	not assessable	NSCLC (2), Breast cancer (1)
Level 4	11
IVC	8	under expression	benefit	Breast cancer (2), NSCLC (1), Ovarian cancer (1), Melanoma (2), Prostate cancer (1), Gastric Cancer (1)
	2	over expression	no benefit	Breast cancer (1), Ovarian cancer (1)
IVE	1	under expression	benefit	Multiple cancers (1)
Total number of studies	40
