# Supplementary material for: Quantification and expert evaluation of evidence for chemopredictive biomarkers to personalize cancer treatment
Source: Oncotarget. 2016 Nov 24;8(23):37923–34. doi: 10.18632/oncotarget.13544 (PMC5514962; doi:10.18632/oncotarget.13544)
Supplement: Supplementary file 7 [file oncotarget-08-37923-s007.xlsx]

## Sheet: TOPO1-Irinotecan
Cancer Type	Cancer stage	Gene	Gene/Protein expression	Type of assay used	Other genes studied	Drug/Combination of drugs	Therapy setting	Predictive effect of biomarker on therapeutic outcome	Source	Source ID	Journal Name	Type of Study	Strength of Evidence	Year of Publication	Total # of samples in study	Outcome in Publication (results&discussion)	Context from Source (Conclusion)	Pathways involved	Patient inclusion criteria	Patient exclusion criteria	Adverse Events	Model system (Specify if human, cell line, animal model)
Gastric Cancer		TOP1	Over expression	qPCR	APTX, BRCA1, ISG15, ERCC1	Irinotecan		Benefit	PubMed	23517622	Journal of Translational Medicine	Retrospective non-case/control study	IIIE	2013	175	In-vitro (form human gastric cancer cells) gene expression levels of Topo 1 was significantly higher in irinotecan-sensitive gastric cancer samples than those irinotecan-resistant samples (P=0.002), but Gene expression levels of APTX, BRCA1 and ERCC1 were significantly lower in irinotecan-sensitive gastric cancer samples than those irinotecan-resistant samples (P<0.001 for all genes). The three-g…	We found that although those genes had correlation with irinotecan sensitivity, their function in irinotecan sensi-tivity prediction was limited and their combination might improve efficiency.. The three-gene signature established herein is a potential predictive biomarker for irinotecan sensitivity in gastric cancer. Our results suggest that a patient with a tumor that has high levels of the thr…					immunodeficient mice with human-derived xenografts
Colorectal Cancer	metastatic	TOP1	Over expression	IHC	ERCC1, MGMT, p53, COX2, MLH1/MSH2	FU, FU+irinotecan, FU+oxaliplatin		Benefit	PubMed	18509181	Journal of Clinical Oncology	Post-hoc biomarker correlative analysis of a prospective randomized clinical trial	ID	2008	1628	In patients with low Topo1, PFS was not improved by the addition of either irinotecan (hazard ratio [HR], 0.98; 95% CI, 0.78 to 1.22) or oxaliplatin (HR, 0.85; 95% CI, 0.68 to 1.07); conversely, patients with moderate/high Topo1 benefited from the addition of either drug (HR, 0.48 to 0.70 in all categories; interaction P = .005;overall, P = .001 for irinotecan; P = .05 for oxaliplatin). High Topo…
Colorectal Cancer	advanced	TOP1	both	IHC		irinotecan+capecitabine+oxaliplatin	first line	Not assessable	http://www.ejcancersupplements.com/article/S1359-6349(09)71098-5/pdf	NA	European Journal of Cancer Supplements	Post-hoc biomarker correlative analysis of a prospective randomized clinical trial	ID	2009	545	Five hundred forty five pts (68%) were assessable for Topo1 IHC (low, <10%; moderate, 10% to 50%; or high, >50% tumour nuclei). In pts with low and moderate/high Topo1, PFS was not improved by 322 Proffered Papers the addition of irinotecan (hazard ratio [HR]: 0.74; 95% CI 0.57−0.97; interaction p = 0.710). Low and moderate/high Topo1, was not associated with an overall survival benefit with firs…	We did not observe an interaction between Topo1 expression and treatment with capecitabine plus irinotecan in respect to progression free and overall survival. Using the same methodology, we could not confirm the results of Braun et al. This underscores the complexity of this molecular marker and currently prevents the use of Topo1 expression in daily practice
Colorectal Cancer		TOP1	both	qPCR	TOP1 high/TDP1 low	Irinotecan		Not assessable	PubMed	25522766	Molecular Cancer Therapeutics	Pre-clinical (in vitro and in vivo studies)	IVC	2015	6 cell lines	TDP1 overexpression or TOP1 depletion is protective. Conversely, TDP1 depletion increases DNA-strand breakage and hypersensitivity to irinotecan in a TOP1-dependent manner, presenting a potential therapeutic opportunity in colorectal cancer. TDP1 protein levels correlate well with mRNA and with TDP1 catalytic activity. However, no correlation is observed between inherent TDP1 or TOP1 levels alone…	These findings establish TDP1 as a potential therapeutic target for the treatment of colorectal cancer and question the validity of TOP1 or TDP1 on their own as predictive biomarkers for irinotecan response.					cell line
NSCLC		TOP1	Over expression		TOP1 high/ HGF-MET high	Irinotecan (SN-38)		Benefit	PubMed	22722827	Journal of Thoracic Oncology	Pre-clinical (in vitro and in vivo studies)	IVC	2012	2 cell lines	PC-9/Met exhibited higher topo I activities, and higher topo I gene and protein expression levels than PC-9 did. Suppression of MET expression by a MET-specific small interfering RNA led to a decrease in the topo I protein expression in the PC-9/Met cells. The stimulation of PC-9 with hepatocyte growth factor caused an increase in the topo I protein level via the activation of MET.	The increased sensitivity of PC-9/Met cells to SN-38 compared with that of PC-9 cells was partially because of topo I activities resulting from increased topo I mRNA and protein expression caused by MET signaling.	HGF + MET stimulation caused increase TOP1	The human NSCLC cell line PC-9, which was derived from a previously untreated adenocarcinoma patient, was provided by Professor K. Hayata (Tokyo Medical College, Tokyo, Japan). PC-9 is a gefitinib-sensitive cell line, and we developed the gefitinib-resistant PC-9/Met subline by continuously culturing PC-9 cells in gefitinib and gradually increasing the concentration of the drug in the medium over…			cell line
Multiple cancers (prostate cancer, ovarian cancer, lymphoma, melanoma, lung cancer, colon cancer, breast cancer, brain cancer)		TOP1	Over expression	IHC	CES2, UGT1A1, CYP3A4, CYP3A5, ABCB1, ABCC1, ABCC2, ABCC3, ABCC5, ABCG2	Irinotecan		Benefit	PubMed	16508919	The Journal of Pathology	Pre-clinical (in vitro and in vivo studies)	IVC	2006	292 tissue samples	Within this group was a sub-cluster of 76 tumours (30%) with moderate CES2 and TOP1 expression, in the context of low or undetectable expression of the other 9 markers, consistent with favourable sensitivity to irinotecan. This sensitive group consisted of tumours from all eight anatomical locations, supporting the previous findings that pharmacological profile is not defined by anatomical locati…	Our study focused on candidate genes from a defined biochemical pathway mediating irinotecan cytotoxicity. CES2 and TOP1 proteins are positive factors for irinotecan chemotherapy, while overexpression of UGT1A1, CYP3A4, CYP3A5, and ABC transporters are negative factors in irinotecan therapy.		Consecutive tumour array slides were obtained from the NCI Tissue Array Research Program (http://ccr.cancer.gov/tech_initiatives/tarp/). The tissue microarray slides contained eight tumour types including colon adenocarcinoma, breast adenocarcinoma, prostate adenocarcinoma, ovary adenocarcinoma, lung cancer, brain tumour, melanoma, lymphoma, and normal tissues, each from a distinct patient			cell line
Colon Cancer		TOP1	both	Northern Blot, Western Blot		CPT		No Benefit	PubMed	7743511	Cancer Research	Pre-clinical (in vitro and in vivo studies)	IVC	1995	7 cell lines	Therefore, topi expression does not predict cell sensitivity in this panel of cell lines. Even when taking into account both topi expression and S-phase fraction, cell sensitivity could not be predicted since KM 12 had both the highest topi expression and highest S-phase fraction, while SW620 had the same S-phase fraction but a lower topi expression. T	However, we found that topi mRNA and protein expressions are not predictive for cell sensitivity; low topi expression could be associated with high sensitivity to CPT (colo205 cells), and high expression could be observed with resistance (KM12 cells). Our findings in the colon cell lines is in opposition with previous observations, which suggested a good predictive value of topi expression for ce…					cell line
Breast Cancer		TOP1	both	western blot	BCL1, MCL1, caspase 2 & 3, MDM2, p53, PKC	CPT		No Benefit	PubMed	10399957	International Journal of Cancer	Pre-clinical (in vitro and in vivo studies)	IVC	1999	8 cell lines	Top1 protein levels were within a factor of 3 between the cell lines that exhibited the lowest (T47D) and highest (MCF-7) top1 levels (Fig. 3b). Relatively low top1 levels were observed in the 2 cell lines (MCF-7/ADR and HS578T) that responded by apoptosis to CPT, whereas MCF-7 cells had the highest top1 and were among the most resistant cells to apoptosis. Thus, differences in top1 protein level…	Our results demonstrate that top1 protein levels were not predictive for apoptotic response to CPT. Comparison of top1 protein levels and cleavage complexes also indicated that the 2 parameters were not correlated, which is in agreement with our prior result in colon carcinoma cell lines (Goldwasser et al.,1995). Thus, evaluation of top1 levels does not predict CPT-induced DNA lesions. This lack …					cell line
"Various types of solid tumors"		TOP1	Over expression	immunoassay		Topotecan		Benefit	PubMed	23284638	PLoS one	Pre-clinical (in vitro and in vivo studies)	IVC	2012	8 mice(2 control) + 6 pts	Our analysis of Top1 levels in control and treated tumors supports the previously proposed mechanism of action for Top1 inhibitor efficacy, wherein higher baseline Top1 levels lead to formation of more covalent-complex-dependent double-strand break damage and, ultimately, cell death. In contrast, xenografts with lower baseline Top1 levels accumulate fewer double-stand breaks, and may be more resi…	Our data support previous findings that pretreatment levels of Top1 may act as an indicator of responsiveness [7], [13], [42] and appear to be a better indicator than Top1 levels reached during treatment. Topotecan-responsive xenografts (A375 and HCT 116) had higher baseline levels of Top1 in untreated or vehicle treated mice than the topotecan-nonresponsive model (SK-MEL-28). Colo829 xenografts,…
rectal cancer	locally advanced nonmetastatic	TOP1	Over expression	RT-PCR	TS	Irinotecan + Capecitabine	neoadjuvant	Benefit	PubMed	19436196	Anti cancer drugs	Low powered IIC study	IID	2009	38	The median levels of pretreatment Topo I expression compared with the standard enzyme GUS (b-GUS) of all patients showed a lower level in normal than in tumour tissue without reaching the level of significance (30.88 vs. 39.87 Topo I/GUS; P = 0.072). The biopsies of the untreated tumour tissue of responding patients showed a statistically significant higher expression of Topo I compared with nonr…	The biopsies of the untreated tumour tissue of responding patients showed a significant higher expression of Topo I compared with nonresponding patients (P = 0.015). Normal tissue did not show this difference (P = 0.126)		Patients with histologically confirmed, locally advanced nonmetastatic rectal adenocarcinoma (endorectal ultrasound stage cT3-4, any N and cT2, N+ distal rectum) were included in prospective clinical trials on intensified neoadjuvant chemoradiotherapy using weekly irinotecan (40–50 mg/m2 ), daily capecitabine (500 mg/m2 twice daily, days 1–38) and weekly cetuximab (initial dose 400 mg/m2 day 1; t…
Multiple cancers		TOP1	both		TDP1, APTX, MMR	Irinotecan based therapy		Not assessable	PubMed	22108516	British Journal of Cancer	Low impact review	IVD	2012		These apparently contradictory findings suggest that although absolute Top I expression levels may play a part, it is likely that additional molecules contribute to irinotecan sensitivity in the clinic.

## Sheet: Summary
SUMMARY
Level of Evidence	# of studies	marker expression status	Predictive effect of marker	Disease
Level 1	2
ID	1	over expression	benefit	colorectal cancer (1)
	1	both (over/under expression)	not assessable	colorectal cancer (1)
Level 2	1
IIB	1	over expression	benefit	Rectal Cancer (1)
Level 3	1
IIIE	1	over expression	benefit	Gastric cancer (1)
Level 4	7
IVC	3	over expression	benefit	NSCLC (1), Multiple cancers (2)
	1	both (over/under expression)	not assessable	colorectal cancer (1)
	2	both (over/under expression)	no benefit	Breast Cancer (1), Colon Cancer (1)
IVD	1	over expression	not assessable	colorectal cancer (1)
TOTAL	11
