# Supplementary material for: Quantification and expert evaluation of evidence for chemopredictive biomarkers to personalize cancer treatment
Source: Oncotarget. 2016 Nov 24;8(23):37923–34. doi: 10.18632/oncotarget.13544 (PMC5514962; doi:10.18632/oncotarget.13544)
Supplement: Supplementary file 8 [file oncotarget-08-37923-s008.xlsx]

## Sheet: TOP2A and anthracyclines
Cancer Type	Cancer Stage	Gene	Gene or Protein expression	Assay type	Other genes studied	Drug/Combination of drugs	Therapy setting	Effect of expression of the biomarker on therapeutic outcome	Source	Source ID	Journal Name	Type of Study	Strength of Evidence	Year of Publication	Total # of samples in study	Outcome in Publication (results&discussion)	Context from Source (Conclusion)	Patient inclusion criteria	Patient exclusion criteria	Adverse Events	Model system (Specify if human, cell line, animal model)
Axillary node positive breast cancer		TOP2A	both	IHC	p53, MAP-tau	anthracycline and cyclophosphamide, tamoxifen	adjuvant	not assessable	PubMed	24675496	Tumori	Retrospective non-case/control study	IIIE	2014	70	In patients who received anthracycline-containing adjuvant chemotherapy, there was no significant difference in DFS according to TOP2A expression (P = 0.915). There were no significant differences in DFS according to TOP2A expression in the HER2-positive group or HER2-negative group, respectively (P = 0.790 and P = 0.419, respectively). In patients who received anthracycline and taxane-containing…	We conclude that immunohistochemical analysis of TOP2A and MAP-tau protein expression may not predict the benefits of adjuvant anthracycline and taxane chemotherapy in axillary node positive breast cancer.		Patients who received neoadjuvant chemotherapy were excluded.
Breast cancer		TOP2A	Over expression	Affymetrix U133A and U133 Plus2 gene chips	HER2+, ER, FANCF, CHAF1A	anthracycline, anthracycline/taxane	neoadjuvant or adjuvant	Benefit	PubMed	24072219	The Oncologist	Meta analysis of observational studies	IIIA	2013	210	In patients receiving anthracycline-based regimens, only TOP2A was significantly associated with pCR (pathological complete response) in HER2-positive samples (combined p = .004)	In HER2-positive tumors, TOP2A was associated with patient response to anthracyclines but not to taxane/anthracycline regimens
Adrenocortical carcinoma		TOP2A	Over expression	RT-PCR, Western Blot, IHC		aclarubicin		Benefit	PubMed	23533247	Endocrine related cancer	Pre-clinical (in vitro and in vivo studies)	IVC	2013	2 cell lines	Given that TOP2A was highly expressed in ACC samples, we evaluated its potential as a therapeutic target for ACC in vitro. Eleven of 14 TOP2A inhibitors had an antiproliferative effect in the NCI-H295R ACC cell line, five of the TOP2A inhibitors had a higher antiproliferative activity than mitotane, and aclarubicin was the agent with the highest activity. We observed a significant decrease in the…	Given that aclarubicin exhibited the most potent activity, we validated this finding in monolayer cultures of NCI-H295R and SW13 cell lines. Although monolayer cell cultures can provide cell-specific response to drugs, this model lacks the important features of a three-dimensional solid tumor observed in vivo, such as the hypoxic area of the tumor center, regional differences of tumor growth and …	The inclusion criterion for diagnosis of ACC was made by the presence of Weiss score ≥3			NCI-H295R , SW13 cell lines
Breast cancer		TOP2A	Over expression	Chromatin IP, immunoblotting	DLX4 (low)	anthracyclines		Benefit	PubMed	23222298	Cancer Research	Pre-clinical (in vitro and in vivo studies)	IVC	2013	40	The response rate was higher in the TOP2A-High group than in the TOP2A-Low group (P=0.00001; Table I). However, the response rate was lower in the sub-group of TOP2AHigh cases that were also DLX4-High than in the sub-group of TOP2A-High cases that were DLX4-Low (P=0.043; Table I). These findings raise the possibility that TOP2A-High tumors that also highly express DLX4 respond to anthracyclines m…	Our findings indicate that DLX4 induces TOP2A expression but reduces sensitivity of tumor cells to TOP2 poisons by stimulating Ku-dependent repair of DSBs. These opposing activities of DLX4 could explain why some TOP2A-overexpressing tumors are not highly sensitive to TOP2 poisons.				MDA-MB-468 and XR-V15B, TOV112D
Breast cancer		TOP2A	Under expression	RT-PCR	CYP1A1 (high), CYP1A2 (high)	doxorubicin		No Benefit	PubMed	23201559	Genomics	Pre-clinical (in vitro and in vivo studies)	IVC	2013		Therefore, the massive reduction in the expression levels of TOP2A gene in the PCR array pro- filing data by 202.6-fold in MCF7/D320 cells was an expected finding. Interestingly, no considerable changes were observed in the expression levels of the other topoisomerase isomers, TOP1 and TOP2B. This selective down-regulation of the expression of TOP2A suggests a preferential activity of doxorubicin…	The findings of this project provide important insights into the possible biochemical pathways that enable breast cancer cells to acquire resistance to doxorubicin, such as the metabolic pathways, the drug efflux pathways, the apoptotic pathways, the cell cycle pathways, and the DNA repair pathways. In addition to alteration in TOP2A, that is the main target for doxorubicin				MCF7
Breast cancer		TOP2A	Under expression	RNAi	p53	doxorubicin		No Benefit	PubMed	18574145	Proceedings of the National Academy of Sciences of the United States of America	Pre-clinical (in vitro and in vivo studies)	IVC	2008		As expected, cells with reduced TOP2A levels displayed a diminished DNA damage signal and response, as shown by lower -H2AX signal, less p53 stabilization, and less apoptosis upon doxorubicin treatment (Fig. 2D and Fig. S5). Accordingly, the ability of Top2A shRNAs to promote doxorubicin resistance was attenuated in p53-null E_x0001_-Myc lymphoma cells (Fig. S4B), although clearly some signals do…					E_x0001_-Myc;Arf/ lymphoma cells,
Triple Negative Breast Cancer		TOP2A	Under expression		ER-, PR-, HER2-	doxorubicin		No Benefit	PubMed	23122841	Biochemical Pharmacology	Pre-clinical (in vitro and in vivo studies)	IVC	2013		In CALDOX cells we also found that expression of TOP2A was down-regulated by approximately four-fold (Fig. 5A). Initial attempts to over-express TOP2A in CALDOX cells in order to rescue the drug resistance phenotype were unsuccessful (data not shown), as it is well established that experimental up-regulation of TOP2A has deleterious effects [32]. Therefore, we decided to down-regulate TOP2A level…	Down-regulation of TOP2A led to a notable increase in the number of doxorubicin resistant colonies (Fig. 5B). Thus, down-regulation of TOP2A leads to drug resistance in CALDOX cells.				CAL51, CALDOX
Acute myeloid leukaemia (M2 sub type)		TOP2A	Over expression	RT-PCR	TOP2B	anthracycline	standard	Benefit	PubMed	22627319	British Journal of Cancer	Case-control study	IIIC	2012	54	Among the four markers, when adjusted for the influence of other clinical factors in multivariate analysis, the TOP2B/TOP2A ratio was significantly correlated with treatment outcomes; patients with high ratios trended toward longer disease-free survival (HR, 0.24; P=0.002) and overall survival (HR, 0.29; P=0.005). The differences between the two groups subdivided by TOP2A alone did not reach the …	Genes with distinct expression profiles such as TOP2B/TOP2A expression ratio at diagnosis can be employed for outcome prediction after the treatment with standard regimens in AML patients with M2 subtype.
Breast cancer	locally advanced	TOP2A	both	RT-PCR	GSTP1	doxorubicin+cyclophosphamide+dexamethasone+docetaxel	neoadjuvant	not assessable	PubMed	22441341	American Journal of Clinical Oncology	Low powered IIC study	IID	2013	32	There was a decrease in tumoral survivin and GSTP1 expressions, whereas the TOP2A levels increased during the course of treatment (Fig. 1A–D). These treatment-related differences in the expression levels after 8 cycles of CT were found to be significant only for GSTP1 (P = 0.003). There was a nonsignificant increasing trend for TOP2A expression with anthracycline-based treatment, and this was mai…	Nevertheless, we were able to show a predictive role of the change in GSTP1 expression as a marker of chemosensitivity, but not TOP2A or survivin, in patients treated with sequential anthracycline-based and taxane-based CT	Eligible female patients, who were at least 18 years old, with histologically confirmed breast cancer by tru-cut biopsy, and clinically T3N1M0 or T1-4N2M0 disease and an Eastern Cooperative Oncology Group performance status of 0-2, were required to have adequate pretreatment bone marrow (neutrophils Z2000/mL, platelets Z100,000/mL, hemoglobin Z10 g/dL), cardiac, renal (creatinine r1.5 mg/dL upper…	y. Patients with symptomatic cardiac dysfunction or left ventricular ejection fraction lower than 50% were excluded. Other exclusion criteria included serious illness (such as active coronary heart disease, serious chronic obstructive lung disease, uncontrolled hypertension or arrhythmia, serious psychiatric or neurological disorders, uncontrolled infection, or unstable diabetes mellitus); previo…
Breast Cancer	T2 6 3 cm or T3–4 and/or N1–2 and M0	TOP2A	Over expression	IHC, FISH	Ki67	epirubicin+docetaxel+capecitabine	neoadjuvant	Benefit	PubMed	21734419	Oncology	Low powered retrospective non-case/control study	IIIF	2011	38	Eight pCRs (21%) occurred among those cases that were assessed for TOP2A IHC, and all the pCRs occurred in TOP2A-positive cancers. Although no association was found with TOP2A amplification, both TOP2A-amplified tumors gave a major response: pCR in one, and a reduction in tumor size from 70 to 15 mm in the other	TOP2A expression is a marker of the tumor's proliferation rate and sensitivity to anthracycline-based chemotherapy, and does not depend on the amplification of its gene
Breast Cancer		TOP2A	Over expression	IHC	Ki67, ER-, PR-	adriamycin (A)-paclitaxel (T)- cyclophosphamide (C)	adjuvant dosedense anthracycline-based chemotherapy	Benefit	PubMed	21681601	Pathology Oncology Research	Post-hoc biomarker correlative analysis of a non-randomized clinical trial	IIC	2012	106	While there was no difference in the number of events, or in the OS and the RFS in the ER- and the PR-positive subgroups according to the TOP2A status, the OS and RFS were significantly improved in the ER- or PR-negative and TOP2A-positive cases as compared with the TOP2Anegative cases . In order to estimate the dependence of the OS and the RFS on the tumour TOP2A and Ki67 status, the tumour grad…	Our own data indicate that a simple tool such as TOP2A IHC (together with the grade) is a useful predictive marker, at least in the hormone receptor-negative cases, and should be implemented in routine practice for the selection of those who can be expected to benefit from adjuvant anthracycline-based chemotherapy. The usually poor outcome in the group of hormone receptor-negative and TOP2A-posit…
Breast Cancer	early, locally advanced, inflammatory	TOP2A	Over expression	IHC, FISH	ER-	Epirubicin	Neoadjuvant	not assessable	PubMed	21422418	Journal of Clinical Oncology	Post-hoc biomarker correlative analysis of a non-randomized clinical trial	IIC	2011	139	A pCR was obtained in 14% of the evaluable patients in the TOP trial. TOP2A amplification, but not protein overexpression, was significantly associated with pCR (P <= .001 v P <= .33).
Node negative breast cancer		TOP2A	Over expression	RT-PCR, IHC, FISH	ESR1, ERBB2	epirubicin+ cyclophosphamide	Neoadjuvant	Benefit	PubMed	20371687	Clinical Cancer Research	Retrospective non-case/control study	IIIE	2010	80	Patients with complete remission (n = 12) had significantly higher levels of TOP2A RNA than patients with no change (n = 13; P = 0.002) and patients with partial responses (n = 55; P = 0.002; Fig. 5). In contrast to TOP2A, the expression of ERBB2 RNA was not associated with the response to chemotherapy (Fig. 5). When we carried out a binary logistic regression model, differentiating between compl…	In conclusion, TOP2A RNA seems to be adequate as a prognostic marker for breast cancer, based on our cohort of 782 patients who did not receive any systemic therapy. This marker is also associated with good responses to anthracycline-based chemotherapy, as shown by our cohort with neoadjuvant anthracycline-based chemotherapy with EC
infiltrating ductal carcinoma of the breast OR breast Carcinoma		TOP2A	Over expression	IHC	HER2	anthracycline	adjuvant	Benefit	PubMed	20069504	Polish Journal of Pathology	Retrospective non-case/control study	IIIE	2009	151	The analysis of the clinical course in women treated in keeping with anthracyclines-including protocols demonstrated that the percentage of recurrent disease, relapses and deaths within less than 5 years was lower in females whose tumour cells were TOP2A-positive. However, only the differences in the percentage of recurrent disease and deaths within less than 5 years were statistically significan…	A comparison of therapeutic effects of anthracycline treatment in patients with the positive immunohistochemical TOP2A status (35 women) and in TOP2A-negative females (15 patients) indicates, as it follows from Table II, that TOP2A-positive individuals demonstrated a considerably better reaction to anthracycline treatment, since both the percentage of recurrent disease and the number of deaths wi…
hepatocellular carcinoma		TOP2A	Over expression	RT-PCR, IHC, FISH	PGP, MRP1	doxorubicin based therapy		No Benefit	PubMed	19003983	International Journal of Cancer	Post-hoc biomarker correlative analysis of a prospective randomized clinical trial	ID	2009	148	Statistical correlations did not suggest expressions for MRP1 and P-gp in association with chemoresponses nor survival. However, a strong association for high TOP2A expressions with chemoresistance (p 5 0.0289; odds ratio for resistance 5 2.245, 95% CI 1.087–4.635) (Fig. 7) and shorter patient survivals (p < 0.0001) was demonstrated. Figure 8 shows the survival curves of studied population accord…	In 73 chemoresistant and 75 nonresistant patients, only TOP2A positivity correlated with chemoresistance (p=0.029) and shorter patients survival (p<0.0001). The potential therapeutic value in targeting TOP2A by Etoposide, as a single agent, and in combination with Doxorubicin was also explored. In vitro cytotoxic studies suggested Etoposide at IC20 readily reduced IC50 values of Doxorubicin by a …
Breast Cancer	stage II, III, IV	TOP2A	Over expression	IHC	BRCA (-ve), ER, PR, HER2	Epirubicin based therapy	neoadjuvant	Benefit	PubMed	18280644	Cancer Letters	Retrospective non-case/control study	IIIE	2008	108	The pCR (pathological complete response) rate for TOP2A-positive (17%) was significantly (P < 0.005) higher than for TOP2A-negative (2%), while the pCR rate for BRCA1-negative (11%) was non-significantly higher than for BRCA1-positive (5%). The pCR rate of TOP2A-positive and BRCA1-negative (30%) was significantly higher than for TOP2A-negative and BRCA1-positive (3%; P < 0.05), or TOP2A-negative …	The TOP2A-positive and BRCA1-negative phenotype associates with a favorable response to epirubicin-based regimens.
hepatocellular carcinoma		TOP2A	Over expression	qRT-PCR	MDR1, PGP	doxorubicin		not assessable	PubMed	15765123	Lab Investigation	Pre-clinical (in vitro and in vivo studies)	IVC	2005		Of interest was also the finding in the DOR sublines a recurring up-regulation of TOP2A (Topoisomerase II alpha), a well-known target for the anticancer effect of doxorubicin. The TOP2A deregulation was suggested in all DOR sublines, except in HKCI-2-DOR. Further analysis by quantitative reverse transcription-polymerase chain reaction RT-PCR (qRT-PCR) confirmed an elevated expression of MDR1 that…					HKCI- 2, -3, -4, -C1 and -C2

## Sheet: Summary
SUMMARY
Level of Evidence	# of studies	marker expression status	Predictive effect of marker	Disease
Level 1	1
ID	1	over expression	no benefit	hepatocellular carcinoma (1)
Level 2	3
IIC	1	over expression	benefit	Breast Cancer (1)
	1	over expression	not assessable	Breast Cancer (1)
IID	1	over expression	not assessable	Breast Cancer (1)
Level 3	7
IIIA	1	over expression	benefit	Breast Cancer (1)
IIIC	1	over expression	benefit	acute myeloid leukaemia (M2 sub type) (1)
IIIE	3	over expression	benefit	Breast Cancer (3)
	1	both (over/under expression)	not assessable	Breast cancer (1)
IIIF	1	over expression	benefit	Breast cancer (1)
Level 4	6
IVC	2	over expression	benefit	Breast cancer (1), Adrenocortical carcinoma (1)
	1	over expression	not assessable	hepatocellular carcinoma (1)
	3	under expression	no benefit	Breast Cancer (3)
Total	17
